# Supplementary material for: CasRx-mediated RNA targeting prevents choroidal neovascularization in a mouse model of age-related macular degeneration
Source: Natl Sci Rev. 2020 Mar 3;7(5):835–7. doi: 10.1093/nsr/nwaa033 (PMC8288881; doi:10.1093/nsr/nwaa033)
Supplement: nwaa033_Supplemental_File [file nwaa033_supplemental_file.zip]

Archive with 1 entries (1 files):
- Supplemental_File.xlsx
