# Supplementary material for: CasRx-mediated RNA targeting prevents choroidal neovascularization in a mouse model of age-related macular degeneration
Source: Natl Sci Rev. 2020 Mar 3;7(5):835–7. doi: 10.1093/nsr/nwaa033 (PMC8288881; doi:10.1093/nsr/nwaa033)
Supplement: nwaa033_Supplemental_File [file nwaa033_supplemental_file.zip › Supplemental_File.xlsx]

## Sheet: Vegfa.DE
gene_ID	log2FC	#NAME?	none-up-down	Gene_name	References	web
ENSMUSG00000030057	2.03101	143.033	up	Cnbp		https://www.google.com/url?sa=t&rct=j&q=&esrc=s&source=web&cd=1&cad=rja&uact=8&ved=2ahUKEwjFtPrQ0cvnAhXv4jgGHc2FDhUQFjAAegQIARAB&url=https%3A%2F%2Fwww.ncbi.nlm.nih.gov%2Fpmc%2Farticles%2FPMC6225207%2F&usg=AOvVaw0LC99nE_nkAdNsuCNJVJHk
ENSMUSG00000091405	4.24931	132.465	up	Hist2h4		https://media.nature.com/original/nature-assets/cdd/journal/v19/n2/extref/cdd201187x7.xls
ENSMUSG00000048878	2.84301	127.053	up	Hexim1		https://www.google.com/url?sa=t&rct=j&q=&esrc=s&source=web&cd=4&cad=rja&uact=8&ved=2ahUKEwjzh9yMz8vnAhUEzjgGHT8eD-EQFjADegQIBRAB&url=https%3A%2F%2Fwww.nature.com%2Farticles%2Fonc2012405&usg=AOvVaw0Sz6OxDzU2ujOTc_2gpnYI
ENSMUSG00000056708	3.10077	123.149	up	Ier5		https://www.wikipathways.org/index.php/Pathway:WP3888
ENSMUSG00000038418	2.16327	116.136	up	Egr1		https://www.wikipathways.org/index.php/Pathway:WP3888
ENSMUSG00000042745	2.33042	111.288	up	Id1	VEGF and Id-1 in pancreatic adenocarcinoma: prognostic significance and impact on angiogenesis.	https://www.ncbi.nlm.nih.gov/pubmed/24480377
ENSMUSG00000056895	3.87491	108.495	up	Hist3h2ba		https://www.ncbi.nlm.nih.gov/IEB/Research/Acembly/av.cgi?db=mouse&c=gene&q=H3f3a&a=ffunc&h=1&vr=v74a
ENSMUSG00000039244	-3.04231	108.357	down	E130309D02Rik
ENSMUSG00000031167	2.07536	107.224	up	Rbm3		https://www.wikipathways.org/index.php/Pathway:WP3888
ENSMUSG00000052684	2.69168	104.019	up	Jun		https://www.wikipathways.org/index.php/Pathway:WP3888
ENSMUSG00000036181	3.27274	100.165	up	Hist1h1c
ENSMUSG00000042750	2.13608	96.3361	up	Bex2	Brain-expressed X-linked 2 Is Pivotal for Hyperactive Mechanistic Target of Rapamycin (mTOR)-mediated Tumorigenesis	https://www.semanticscholar.org/paper/Brain-expressed-X-linked-2-Is-Pivotal-for-Target-of-Hu-Wang/135516a84c0ad176c4f633de64799ccc7d38ef9e/figure/5
ENSMUSG00000027133	3.01073	92.6124	up	Nop10
ENSMUSG00000010936	-2.4468	89.339	down	Vac14
ENSMUSG00000043716	1.58047	89.2155	up	Rpl7		https://www.wikipathways.org/index.php/Pathway:WP3888
ENSMUSG00000068154	2.63683	87.8209	up	Insm1
ENSMUSG00000026238	1.74301	83.6088	up	Ptma		https://www.wikipathways.org/index.php/Pathway:WP3888
ENSMUSG00000046330	2.84968	80.2872	up	Rpl37a
ENSMUSG00000052837	2.0193	74.6995	up	Junb	Critical role for NF-κB-induced JunB in VEGF regulation and tumor angiogenesis	https://www.ncbi.nlm.nih.gov/pmc/articles/PMC1794395/
ENSMUSG00000075012	2.70304	72.7514	up	Fjx1		https://www.wikipathways.org/index.php/Pathway:WP3888
ENSMUSG00000037428	1.58752	71.2081	up	Vgf	A siRNA targeting vascular endothelial growth factor-A inhibiting experimental corneal neovascularization.	https://www.ncbi.nlm.nih.gov/pubmed/20450250
ENSMUSG00000058558	1.45186	71.0049	up	Rpl5		https://www.wikipathways.org/index.php/Pathway:WP3888
ENSMUSG00000047139	2.28286	68.9646	up	Cd24a
ENSMUSG00000024968	-1.92425	68.851	down	Rcor2	Genome-wide identification of hypoxia-inducible factor binding sites and target genes by a probabilistic model integrating transcription-profiling data and in silico binding site prediction	https://www.researchgate.net/publication/40899113_Genome-wide_identification_of_hypoxia-inducible_factor_binding_sites_and_target_genes_by_a_probabilistic_model_integrating_transcription-profiling_data_and_in_silico_binding_site_prediction
ENSMUSG00000091537	2.84018	66.9763	up	Tma7
ENSMUSG00000025746	2.41057	66.744	up	Il6	Interleukin-6 increases vascular endothelial growth factor and angiogenesis in gastric carcinoma.	https://www.ncbi.nlm.nih.gov/pubmed/15153787
ENSMUSG00000076431	2.1211	65.7053	up	Sox4	VEGFA activates an epigenetic pathway upregulating ovarian cancer‐initiating cells	https://www.ncbi.nlm.nih.gov/pmc/articles/PMC5331266/
ENSMUSG00000095180	1.86051	60.9976	up	Rhox5
ENSMUSG00000022346	1.61851	60.8211	up	Myc	The Myc-dependent angiogenic switch in tumors is mediated by interleukin 1β	https://www.ncbi.nlm.nih.gov/pmc/articles/PMC1578676/
ENSMUSG00000030741	-2.16821	59.6764	down	Spns1
ENSMUSG00000008690	-1.75018	59.6272	down	Ncaph2
ENSMUSG00000096210	1.70983	59.4262	up	H1f0
ENSMUSG00000039910	2.27674	58.2746	up	Cited2	Down-regulation of CITED2 attenuates breast tumor growth, vessel formation and TGF-β-induced expression of VEGFA.	https://www.ncbi.nlm.nih.gov/pubmed/28008154
ENSMUSG00000054717	1.56956	57.8623	up	Hmgb2	Overexpression of high mobility group box 1 and 2 is associated with the progression and angiogenesis of human bladder carcinoma	https://www.ncbi.nlm.nih.gov/pmc/articles/PMC3576183/
ENSMUSG00000027342	1.67628	57.0975	up	Pcna	Expression of PCNA, VEGF and bFGF in endothelial cells of juvenile nasopharyngeal angiofibroma	https://www.ncbi.nlm.nih.gov/pubmed/17285972
ENSMUSG00000022791	-1.99094	56.801	down	Tnk2	LncRNA TNK2-AS1 regulated ox-LDL-stimulated HASMC proliferation and migration via modulating VEGFA and FGF1 expression by sponging miR-150-5p.	https://www.ncbi.nlm.nih.gov/pubmed/31468685
ENSMUSG00000020585	1.65192	56.3605	up	Laptm4a
ENSMUSG00000060743	1.78327	56.3262	up	H3f3a
ENSMUSG00000055430	2.5203	55.9975	up	Nap1l5
ENSMUSG00000061111	-2.1566	55.8274	down	Mcrip1
ENSMUSG00000025232	-2.08688	55.183	down	Hexa
ENSMUSG00000064339	1.43132	53.4353	up	mt-Rnr2
ENSMUSG00000046546	2.57416	52.0055	up	Fam43a
ENSMUSG00000060260	-2.11305	51.2687	down	Pwwp2b
ENSMUSG00000045799	2.08495	51.0925	up	Gm9800
ENSMUSG00000028249	1.87464	49.5097	up	Sdcbp		https://www.wikipathways.org/index.php/Pathway:WP3888
ENSMUSG00000028923	-1.56592	49.462	down	Necap2
ENSMUSG00000023951	-1.72899	49.3094	down	Vegfa
ENSMUSG00000025153	-1.41819	48.9368	down	Fasn
ENSMUSG00000021453	1.35363	48.3893	up	Gadd45g
ENSMUSG00000002477	1.97984	48.3882	up	Snrpd1
ENSMUSG00000099881	2.78375	47.776	up	2810013P06Rik
ENSMUSG00000067274	-1.41278	47.1847	down	Rplp0
ENSMUSG00000037032	-1.73658	47.0194	down	Apbb1
ENSMUSG00000013787	-1.7369	46.4598	down	Ehmt2
ENSMUSG00000024661	1.15405	46.1798	up	Fth1
ENSMUSG00000028833	-1.66797	45.3588	down	Ncdn
ENSMUSG00000072704	2.25277	45.3313	up	Smim10l1
ENSMUSG00000029344	-2.28093	45.2123	down	Tpst2
ENSMUSG00000020180	1.42935	44.8044	up	Snrpd3
ENSMUSG00000071477	-1.97342	44.5792	down	Zfp777
ENSMUSG00000064337	1.33344	44.1544	up	mt-Rnr1
ENSMUSG00000057777	3.29891	43.0961	up	Mab21l2
ENSMUSG00000070697	1.71515	42.9124	up	Utp3
ENSMUSG00000060639	4.3103	42.7691	up	Hist1h4i
ENSMUSG00000047084	2.64897	42.524	up	Ngrn
ENSMUSG00000025651	-1.69494	42.249	down	Uqcrc1
ENSMUSG00000032867	-2.1023	42.2238	down	Fbxw8
ENSMUSG00000027368	2.45341	41.8261	up	Dusp2
ENSMUSG00000031839	1.19031	41.0694	up	Hsbp1
ENSMUSG00000003808	-1.54002	41.0611	down	Farsa
ENSMUSG00000030541	-2.7769	40.5824	down	Idh2
ENSMUSG00000012520	1.95338	40.5727	up	Phox2b
ENSMUSG00000019942	1.85195	40.368	up	Cdk1
ENSMUSG00000054871	4.45917	40.1908	up	Tmem158
ENSMUSG00000060802	1.44338	40.025	up	B2m
ENSMUSG00000038520	-2.2365	39.9886	down	Tbc1d17
ENSMUSG00000006215	-1.72462	39.812	down	Zbtb17
ENSMUSG00000026857	-1.76046	39.7727	down	Ntmt1
ENSMUSG00000035890	-1.45606	38.7871	down	Rnf126
ENSMUSG00000074656	1.46968	38.5514	up	Eif2s2
ENSMUSG00000062070	1.17639	38.2321	up	Pgk1
ENSMUSG00000051451	1.91431	37.9489	up	Crebzf
ENSMUSG00000018102	2.84776	37.9028	up	Hist1h2bc
ENSMUSG00000042388	-2.09407	37.8624	down	Dlgap3
ENSMUSG00000009927	1.22203	37.7664	up	Rps25
ENSMUSG00000024868	1.63867	37.7403	up	Dkk1
ENSMUSG00000061024	1.73659	37.3178	up	Rrs1
ENSMUSG00000038517	-1.55102	37.2367	down	Tbkbp1
ENSMUSG00000008892	1.26568	36.5779	up	Vdac3
ENSMUSG00000020205	2.31987	36.2155	up	Phlda1
ENSMUSG00000027076	2.02258	36.1138	up	Timm10
ENSMUSG00000025142	-2.35625	36.1043	down	Aspscr1
ENSMUSG00000015312	1.6466	35.2797	up	Gadd45b
ENSMUSG00000032050	1.48618	35.2292	up	Rdx
ENSMUSG00000029594	-1.98899	34.8947	down	Rbm19
ENSMUSG00000030401	-1.67656	34.8869	down	Rtn2
ENSMUSG00000004100	1.54284	34.6669	up	Ppan
ENSMUSG00000003068	-1.59475	34.3935	down	Stk11
ENSMUSG00000044258	1.774	34.1876	up	Ctla2a
ENSMUSG00000032171	-1.61367	34.1876	down	Pin1
ENSMUSG00000003541	1.36534	34.1352	up	Ier3
ENSMUSG00000025171	-1.92409	34.0108	down	Ubtd1
ENSMUSG00000024587	1.11178	33.7769	up	Nars
ENSMUSG00000026820	-1.68001	33.6787	down	Ptges2
ENSMUSG00000008682	0.965013	33.445	none	Rpl10
ENSMUSG00000029767	1.26523	33.4365	up	Calu
ENSMUSG00000074064	-2.03667	33.4168	down	Mlycd
ENSMUSG00000038975	1.41432	33.2865	up	Rabggtb
ENSMUSG00000022551	-1.32101	32.9274	down	Cyc1
ENSMUSG00000030733	-1.44403	32.9122	down	Sh2b1
ENSMUSG00000000384	-1.28845	32.8578	down	Tbrg4
ENSMUSG00000053332	2.99664	32.4018	up	Gas5
ENSMUSG00000023110	-1.68601	32.1281	down	Prmt5
ENSMUSG00000007892	-1.52447	32.0488	down	Rplp1
ENSMUSG00000018921	-1.71773	32.021	down	Pelp1
ENSMUSG00000042712	1.33207	32.0013	up	Tceal9
ENSMUSG00000041354	-1.89318	31.9708	down	Rgl2
ENSMUSG00000020108	1.22378	31.8707	up	Ddit4
ENSMUSG00000016559	1.00212	31.8371	up	H3f3b
ENSMUSG00000060032	1.65219	31.8013	up	H2afj
ENSMUSG00000030816	-1.47113	31.7345	down	Rnf40
ENSMUSG00000031939	1.30112	31.721	up	Taf1d
ENSMUSG00000041084	1.3202	31.6424	up	Ostc
ENSMUSG00000053907	1.2885	31.5866	up	Mat2a
ENSMUSG00000002372	-1.46324	31.4753	down	Ranbp3
ENSMUSG00000037242	1.22029	31.4704	up	Clic4
ENSMUSG00000022568	-1.42876	31.394	down	Scrib
ENSMUSG00000058546	1.58755	31.2305	up	Rpl23a
ENSMUSG00000022602	2.06712	31.1935	up	Arc
ENSMUSG00000018379	1.25048	31.1668	up	Srsf1
ENSMUSG00000004895	-1.36805	30.9751	down	Prcc
ENSMUSG00000042406	0.91693	30.8901	none	Atf4
ENSMUSG00000023018	-1.97933	30.8321	down	Smarcd1
ENSMUSG00000079523	1.71661	30.5636	up	Tmsb10
ENSMUSG00000037070	1.67017	30.3452	up	Rbmxl1
ENSMUSG00000050148	1.38363	30.3352	up	Ubqln2
ENSMUSG00000054364	1.74105	30.2828	up	Rhob
ENSMUSG00000027808	1.25056	30.2647	up	Serp1
ENSMUSG00000054196	1.74599	30.0718	up	Cthrc1
ENSMUSG00000045752	1.78303	29.8796	up	Tssc4
ENSMUSG00000039483	-1.75873	29.8456	down	Asb6
ENSMUSG00000047417	-1.38662	29.8141	down	Rexo1
ENSMUSG00000040813	-1.86575	29.6289	down	Tex264
ENSMUSG00000020178	-1.96827	29.6224	down	Adora2a
ENSMUSG00000049577	-1.27124	29.3498	down	Zfpm1
ENSMUSG00000070520	2.39541	29.2346	up	Nsmce3
ENSMUSG00000066245	2.41572	29.0939	up	Gm10156
ENSMUSG00000007836	1.72458	29.0501	up	Hnrnpa0
ENSMUSG00000060093	3.95333	29.0086	up	Hist1h4a
ENSMUSG00000017221	-1.34588	28.9773	down	Psmd3
ENSMUSG00000031823	-1.41172	28.9735	down	Zdhhc7
ENSMUSG00000039656	-1.70874	28.8794	down	Rxrb
ENSMUSG00000024212	-1.48391	28.6296	down	Mllt1
ENSMUSG00000028672	-2.24217	28.6085	down	Hmgcl
ENSMUSG00000002732	2.22467	28.475	up	Fkbp7
ENSMUSG00000007880	-1.38083	28.475	down	Arid1a
ENSMUSG00000007029	-1.21098	28.4198	down	Vars
ENSMUSG00000036180	-1.28466	28.2973	down	Gatad2a
ENSMUSG00000029036	-1.53439	27.7424	down	Atad3a
ENSMUSG00000020089	1.34709	27.7318	up	Ppa1
ENSMUSG00000063787	-1.96921	27.7318	down	Chchd1
ENSMUSG00000019261	-1.42199	27.721	down	Map1s
ENSMUSG00000056493	-1.29521	27.4079	down	Foxk1
ENSMUSG00000020755	-1.5332	27.3553	down	Sap30bp
ENSMUSG00000028757	-1.07398	27.3553	down	Ddost
ENSMUSG00000022564	-1.1441	27.1465	down	Grina
ENSMUSG00000004937	-1.36755	27.0958	down	Sgta
ENSMUSG00000058709	-2.03873	26.88	down	Egln2
ENSMUSG00000036699	2.58741	26.819	up	Zcchc12
ENSMUSG00000074918	2.28473	26.8158	up	Inafm2
ENSMUSG00000029599	-1.45875	26.7354	down	Ddx54
ENSMUSG00000034781	-1.28666	26.6686	down	Gna11
ENSMUSG00000004054	-1.79283	26.4601	down	Map3k11
ENSMUSG00000020949	0.977383	26.2077	none	Fkbp3
ENSMUSG00000020918	-1.45815	26.2023	down	Kat2a
ENSMUSG00000025967	1.13415	26.1462	up	Eef1b2
ENSMUSG00000028639	0.947503	26.1016	none	Ybx1
ENSMUSG00000019960	1.52737	26.0747	up	Dusp6
ENSMUSG00000006333	-1.27689	26.0502	down	Rps9
ENSMUSG00000031862	-1.41399	26.0332	down	Atp13a1
ENSMUSG00000042148	-1.94872	25.951	down	Cox10
ENSMUSG00000027933	-1.55575	25.9099	down	Ints3
ENSMUSG00000024101	-1.52163	25.886	down	Washc1
ENSMUSG00000032902	1.57872	25.8657	up	Slc16a1
ENSMUSG00000008475	1.50856	25.8143	up	Arpc5
ENSMUSG00000095567	-1.25213	25.7854	down	Noc2l
ENSMUSG00000039262	-1.28338	25.7472	down	Prrc2b
ENSMUSG00000042814	1.95325	25.7358	up	Mcts2
ENSMUSG00000037266	1.00085	25.7339	up	Rsrp1
ENSMUSG00000070934	1.67	25.6289	up	Rraga
ENSMUSG00000028367	1.2829	25.6193	up	Txn1
ENSMUSG00000008855	-1.22056	25.5438	down	Hdac5
ENSMUSG00000033365	-1.83708	25.5269	down	Ipo13
ENSMUSG00000041028	0.997157	25.4558	none	Ghitm
ENSMUSG00000032673	2.45378	25.3126	up	Prorsd1
ENSMUSG00000024170	-2.11152	25.2353	down	Telo2
ENSMUSG00000020358	1.05133	25.163	up	Hnrnpab
ENSMUSG00000031422	0.925157	24.9845	none	Morf4l2
ENSMUSG00000019470	-1.28054	24.825	down	Xab2
ENSMUSG00000006717	1.71723	24.7576	up	Acot13
ENSMUSG00000030600	-1.77004	24.7573	down	Lrfn1
ENSMUSG00000028779	-1.43668	24.5363	down	Pef1
ENSMUSG00000035754	-1.19582	24.4067	down	Wdr18
ENSMUSG00000097059	2.66696	24.3962	up	Fam120aos
ENSMUSG00000032120	-1.34089	24.3903	down	C2cd2l
ENSMUSG00000004996	-1.66931	24.3556	down	Mri1
ENSMUSG00000074886	-1.64265	24.2459	down	Grk6
ENSMUSG00000041638	-1.29635	24.2238	down	Gcn1l1
ENSMUSG00000071180	1.96625	24.2161	up	Smim15
ENSMUSG00000024560	-1.55009	24.1534	down	Cxxc1
ENSMUSG00000098188	2.02107	24.1314	up	Sowahc
ENSMUSG00000018974	-1.54152	24.1196	down	Sart3
ENSMUSG00000063480	1.01013	24.0507	up	Snu13
ENSMUSG00000056972	3.01272	24.0446	up	Magel2
ENSMUSG00000030790	2.24736	23.9534	up	Adm
ENSMUSG00000087408	-2.03163	23.9128	down	Cers1
ENSMUSG00000028893	-1.0327	23.9064	down	Sesn2
ENSMUSG00000033813	1.70105	23.8874	up	Tcea1
ENSMUSG00000037868	2.46886	23.7574	up	Egr2
ENSMUSG00000040390	-1.58358	23.7422	down	Map3k10
ENSMUSG00000014294	1.51437	23.7241	up	Ndufa2
ENSMUSG00000049091	1.52048	23.6906	up	Sephs2
ENSMUSG00000032737	-1.36562	23.6061	down	Inppl1
ENSMUSG00000097910	1.98904	23.5161	up	5033428I22Rik
ENSMUSG00000021910	-1.17931	23.4192	down	Nisch
ENSMUSG00000034032	-1.90145	23.3787	down	Rpap1
ENSMUSG00000068267	-1.58299	23.2552	down	Cenpb
ENSMUSG00000022414	-1.62566	23.2494	down	Tab1
ENSMUSG00000007415	1.62987	23.1304	up	Gatad1
ENSMUSG00000016319	1.37087	23.0742	up	Slc25a5
ENSMUSG00000021819	-1.16916	22.9952	down	Zswim8
ENSMUSG00000024969	-1.49982	22.9594	down	Mark2
ENSMUSG00000037622	-1.59539	22.9555	down	Wdtc1
ENSMUSG00000031770	0.985788	22.9145	none	Herpud1
ENSMUSG00000028857	-1.34108	22.8887	down	Tmem222
ENSMUSG00000025289	1.17653	22.7274	up	Prdx4
ENSMUSG00000015095	-1.87748	22.698	down	Fbxw5
ENSMUSG00000023991	-1.81247	22.673	down	Foxp4
ENSMUSG00000027163	-1.36969	22.6552	down	Commd9
ENSMUSG00000044857	-1.66138	22.5854	down	Lemd2
ENSMUSG00000020691	-1.60309	22.5854	down	Mettl2
ENSMUSG00000014769	1.17879	22.4908	up	Psmb1
ENSMUSG00000074909	2.09811	22.2602	up	Ranbp6
ENSMUSG00000021250	1.49774	22.2502	up	Fos
ENSMUSG00000029577	-1.48374	22.2471	down	Ube3b
ENSMUSG00000063576	-1.31834	22.2471	down	Klhdc3
ENSMUSG00000007564	-1.0875	22.1369	down	Ppp2r1a
ENSMUSG00000022634	1.2351	22.1143	up	Yaf2
ENSMUSG00000025583	-2.139	22.058	down	Rptor
ENSMUSG00000037815	1.59147	22.0421	up	Ctnna1
ENSMUSG00000068328	-1.25643	21.9157	down	Aup1
ENSMUSG00000031787	-1.90472	21.8886	down	Katnb1
ENSMUSG00000030403	-1.38885	21.8886	down	Vasp
ENSMUSG00000048537	-1.53263	21.8774	down	Phldb1
ENSMUSG00000026816	-1.67818	21.8092	down	Gtf3c5
ENSMUSG00000031320	0.908401	21.8058	none	Rps4x
ENSMUSG00000036390	2.25647	21.7948	up	Gadd45a
ENSMUSG00000034254	-1.40306	21.7657	down	Agpat1
ENSMUSG00000027405	0.8298	21.7309	none	Nop56
ENSMUSG00000030339	-1.46427	21.7064	down	Ltbr
ENSMUSG00000006307	-1.25147	21.6347	down	Kmt2b
ENSMUSG00000058799	1.05729	21.6296	up	Nap1l1
ENSMUSG00000056413	-2.02528	21.6189	down	Adap1
ENSMUSG00000028937	-1.19943	21.5205	down	Acot7
ENSMUSG00000029348	-1.56665	21.5147	down	Asphd2
ENSMUSG00000028081	0.80486	21.5017	none	Rps3a1
ENSMUSG00000068798	1.40944	21.4747	up	Rap1a
ENSMUSG00000022558	-1.74637	21.4378	down	Mroh1
ENSMUSG00000053192	1.89467	21.4248	up	Mllt11
ENSMUSG00000071637	2.51013	21.3443	up	Cebpd
ENSMUSG00000022205	1.04924	21.3439	up	Sub1
ENSMUSG00000017778	1.45263	21.3112	up	Cox7c
ENSMUSG00000013160	-1.27796	21.2223	down	Atp6v0d1
ENSMUSG00000047284	-1.30076	21.122	down	Neurl4
ENSMUSG00000021024	1.22465	21.0625	up	Psma6
ENSMUSG00000014905	1.55163	21.0384	up	Dnajb9
ENSMUSG00000034908	-1.60487	21.0268	down	Sidt2
ENSMUSG00000048807	-1.41625	21.0026	down	Slc35e4
ENSMUSG00000058267	1.26234	20.9413	up	Mrps14
ENSMUSG00000064341	1.03294	20.929	up	mt-Nd1
ENSMUSG00000064345	1.08016	20.9013	up	mt-Nd2
ENSMUSG00000049932	2.64345	20.898	up	H2afx
ENSMUSG00000021660	0.816339	20.8905	none	Btf3
ENSMUSG00000055302	0.938656	20.8905	none	Mrfap1
ENSMUSG00000034211	1.36966	20.8905	up	Mrps17
ENSMUSG00000009293	-1.11351	20.8177	down	Ube2g2
ENSMUSG00000023118	-1.14775	20.7234	down	Sympk
ENSMUSG00000032288	1.66777	20.6676	up	Imp3
ENSMUSG00000005514	-1.57085	20.5582	down	Por
ENSMUSG00000101856	4.00036	20.5582	up	1700096K18Rik
ENSMUSG00000037573	1.46043	20.5537	up	Tob1
ENSMUSG00000017386	-1.28894	20.5455	down	Traf4
ENSMUSG00000021731	-1.52319	20.5342	down	Mrps30
ENSMUSG00000001415	-1.14964	20.5052	down	Smg5
ENSMUSG00000032265	1.92391	20.4477	up	Tent5a
ENSMUSG00000033055	-1.28449	20.4441	down	Ankrd54
ENSMUSG00000056952	-1.25033	20.4381	down	Tatdn2
ENSMUSG00000020456	-1.2882	20.4153	down	Ogdh
ENSMUSG00000070527	2.54702	20.415	up	Mkrn3
ENSMUSG00000060073	1.04481	20.3813	up	Psma3
ENSMUSG00000020386	1.19722	20.3784	up	Sar1b
ENSMUSG00000098134	2.51406	20.3391	up	Rnf113a2
ENSMUSG00000038894	1.25657	20.2807	up	Irs2
ENSMUSG00000020331	-1.24881	20.2757	down	Hcn2
ENSMUSG00000020087	-1.42893	20.209	down	Tysnd1
ENSMUSG00000024392	-1.00363	20.1532	down	Bag6
ENSMUSG00000039485	2.00009	20.1274	up	Tspyl4
ENSMUSG00000027500	1.22556	20.0835	up	Stmn2
ENSMUSG00000033379	-1.20392	20.0671	down	Atp6v0b
ENSMUSG00000078348	1.11438	20.0469	up	Sf3b5
ENSMUSG00000086583	1.45465	20.0126	up	Gm15500
ENSMUSG00000012296	-1.28406	19.8768	down	Tjap1
ENSMUSG00000042535	-1.66988	19.8507	down	Gtpbp1
ENSMUSG00000005566	-0.811805	19.8459	none	Trim28
ENSMUSG00000029560	-1.27685	19.8246	down	Snx8
ENSMUSG00000005882	-1.40378	19.7456	down	Uqcc1
ENSMUSG00000037169	2.48064	19.7392	up	Mycn
ENSMUSG00000029713	-0.923615	19.611	none	Gnb2
ENSMUSG00000025630	1.32045	19.6008	up	Hprt
ENSMUSG00000041396	3.03148	19.5999	up	Mettl18
ENSMUSG00000052456	-1.09667	19.5793	down	Asna1
ENSMUSG00000002981	-1.13284	19.5459	down	Clptm1
ENSMUSG00000094344	-1.78692	19.54	down	Gm11942
ENSMUSG00000021607	2.21629	19.4953	up	Mrpl36
ENSMUSG00000039844	-1.52386	19.4759	down	Rapgef1
ENSMUSG00000019433	-1.3466	19.4428	down	Gipc1
ENSMUSG00000078429	-1.16577	19.4428	down	Ctdsp2
ENSMUSG00000015341	1.35579	19.3908	up	Golga7
ENSMUSG00000006418	-1.21213	19.3825	down	Rnf114
ENSMUSG00000030086	-1.39891	19.3706	down	Chchd6
ENSMUSG00000020349	1.17393	19.3278	up	Ppp2ca
ENSMUSG00000022570	-1.48803	19.32	down	Tsta3
ENSMUSG00000047238	2.9162	19.2784	up	Mageh1
ENSMUSG00000030512	1.68766	19.2609	up	Snrpa1
ENSMUSG00000053929	-1.01872	19.2203	down	Cyhr1
ENSMUSG00000004934	-1.35597	19.209	down	Pias4
ENSMUSG00000060904	1.06636	19.1781	up	Arl1
ENSMUSG00000042492	-1.56606	19.0575	down	Tbc1d10b
ENSMUSG00000055447	1.98941	19.0291	up	Cd47
ENSMUSG00000028850	-1.84863	19.0236	down	Gpatch3
ENSMUSG00000042870	-1.96677	19.02	down	Tom1
ENSMUSG00000029547	-1.30879	18.9775	down	Ints1
ENSMUSG00000060373	0.840134	18.947	none	Hnrnpc
ENSMUSG00000034135	-1.35069	18.9223	down	Sik3
ENSMUSG00000038406	-1.10728	18.9106	down	Scaf1
ENSMUSG00000051316	1.25907	18.8951	up	Taf7
ENSMUSG00000051864	-1.68267	18.8719	down	Tbc1d22a
ENSMUSG00000018217	1.17495	18.8029	up	Pmp22
ENSMUSG00000053293	-1.05661	18.7709	down	Pom121
ENSMUSG00000021484	-0.899149	18.7212	none	Lman2
ENSMUSG00000042293	2.1659	18.7011	up	Gm5617
ENSMUSG00000064351	0.836725	18.6867	none	mt-Co1
ENSMUSG00000028832	0.932287	18.6436	none	Stmn1
ENSMUSG00000026385	1.49329	18.6203	up	Dbi
ENSMUSG00000027099	1.22333	18.5806	up	Mtx2
ENSMUSG00000048755	-1.48419	18.5678	down	Mcat
ENSMUSG00000032997	-1.07968	18.5391	down	Chpf
ENSMUSG00000042570	-1.4445	18.5275	down	Mier2
ENSMUSG00000059534	1.27564	18.4688	up	Uqcr10
ENSMUSG00000031703	-1.37961	18.3755	down	Itfg1
ENSMUSG00000039016	1.50552	18.3533	up	Timm8b
ENSMUSG00000074578	1.20198	18.3	up	Zfas1
ENSMUSG00000027248	0.874095	18.2834	none	Pdia3
ENSMUSG00000082691	1.62073	18.2755	up	Dynlt1-ps1
ENSMUSG00000044763	1.14271	18.2598	up	Trmt10c
ENSMUSG00000020079	-1.52436	18.2533	down	Supv3l1
ENSMUSG00000048376	1.2527	18.2106	up	F2r
ENSMUSG00000002395	-1.22334	18.2033	down	Use1
ENSMUSG00000021661	1.62801	18.2033	up	Ankra2
ENSMUSG00000011257	-1.06239	18.1238	down	Pabpc4
ENSMUSG00000044854	3.30749	18.0979	up	1700056E22Rik
ENSMUSG00000042558	-1.3204	18.0914	down	Adprhl2
ENSMUSG00000060678	4.67883	18.0779	up	Hist1h4c
ENSMUSG00000025409	-0.959148	18.0742	none	Mbd6
ENSMUSG00000038393	0.93157	18.0616	none	Txnip
ENSMUSG00000047260	1.37491	18.0359	up	Emc6
ENSMUSG00000036636	-1.41425	18.0227	down	Clcn7
ENSMUSG00000053398	-0.96635	18.0216	none	Phgdh
ENSMUSG00000017943	-1.41725	17.9366	down	Gdap1l1
ENSMUSG00000064370	0.861637	17.9273	none	mt-Cytb
ENSMUSG00000024736	-1.47588	17.9239	down	Tmem132a
ENSMUSG00000035863	-1.10276	17.919	down	Palm
ENSMUSG00000020605	-1.84754	17.8697	down	Hs1bp3
ENSMUSG00000018820	-1.48053	17.8057	down	Zfyve27
ENSMUSG00000032399	0.665312	17.7922	none	Rpl4
ENSMUSG00000024892	-1.40498	17.7843	down	Pcx
ENSMUSG00000028034	0.965719	17.7702	none	Fubp1
ENSMUSG00000037570	-1.17979	17.7539	down	Mcrs1
ENSMUSG00000031955	-1.08828	17.7215	down	Bcar1
ENSMUSG00000047632	2.56615	17.6773	up	Fgfbp3
ENSMUSG00000016427	1.54582	17.6463	up	Ndufa1
ENSMUSG00000003955	1.4241	17.6457	up	Fam162a
ENSMUSG00000098923	1.92916	17.6423	up	Tmem185b
ENSMUSG00000074781	0.926189	17.5375	none	Ube2n
ENSMUSG00000021235	-1.75904	17.4905	down	Coq6
ENSMUSG00000087006	1.74855	17.4819	up	Gm13889
ENSMUSG00000042709	-1.30123	17.4005	down	Atpaf2
ENSMUSG00000021831	1.37875	17.3505	up	Ero1l
ENSMUSG00000026930	-1.59401	17.3449	down	Gpsm1
ENSMUSG00000034120	0.924214	17.3447	none	Srsf2
ENSMUSG00000040957	-2.55768	17.3304	down	Cables1
ENSMUSG00000029247	0.886847	17.2417	none	Paics
ENSMUSG00000039463	-1.66629	17.2314	down	Slc9a8
ENSMUSG00000039176	-1.58504	17.2106	down	Polg
ENSMUSG00000114277	2.20908	17.1452	up	Gm48583
ENSMUSG00000053801	-1.2622	17.1198	down	Grwd1
ENSMUSG00000028962	-1.40274	17.11	down	Slc4a2
ENSMUSG00000074748	1.3502	17.1084	up	Atxn7l3b
ENSMUSG00000015672	1.57301	17.0556	up	Mrpl32
ENSMUSG00000018559	-1.33408	17.045	down	Ctdnep1
ENSMUSG00000059796	0.854211	17.0408	none	Eif4a1
ENSMUSG00000021967	1.20708	17.0393	up	Mrpl57
ENSMUSG00000017724	-0.961425	17.03	none	Etv4
ENSMUSG00000034807	-1.02533	17.0291	down	Colgalt1
ENSMUSG00000036748	-1.01368	17.0093	down	Cuedc2
ENSMUSG00000031545	-0.983686	16.9994	none	Gpat4
ENSMUSG00000005667	0.913272	16.9733	none	Mthfd2
ENSMUSG00000023391	1.23063	16.9279	up	Dlx2
ENSMUSG00000040010	-0.790221	16.9036	none	Slc7a5
ENSMUSG00000029478	-1.01871	16.8427	down	Ncor2
ENSMUSG00000062328	0.908296	16.8427	none	Rpl17
ENSMUSG00000039209	1.5443	16.8201	up	Rpl39l
ENSMUSG00000006932	1.30063	16.7638	up	Ctnnb1
ENSMUSG00000038319	-1.09802	16.7503	down	Kcnh2
ENSMUSG00000076432	1.02409	16.7363	up	Ywhaq
ENSMUSG00000000743	-1.07004	16.7003	down	Chmp1a
ENSMUSG00000075053	1.36781	16.6413	up	Vdac3-ps1
ENSMUSG00000021765	2.58002	16.6169	up	Fst
ENSMUSG00000063802	-1.27243	16.5427	down	Hspbp1
ENSMUSG00000030374	-1.17352	16.5278	down	Strn4
ENSMUSG00000032515	-1.26279	16.4814	down	Csrnp1
ENSMUSG00000036438	0.917367	16.4569	none	Calm2
ENSMUSG00000093674	1.14175	16.4134	up	Rpl41
ENSMUSG00000035390	-1.49955	16.3124	down	Brsk1
ENSMUSG00000040521	-1.4685	16.3045	down	Tsfm
ENSMUSG00000026872	-1.53566	16.2914	down	Zeb2
ENSMUSG00000020198	-1.27907	16.2819	down	Ap3d1
ENSMUSG00000024772	-1.30792	16.2699	down	Ehd1
ENSMUSG00000040463	-0.939229	16.257	none	Mybbp1a
ENSMUSG00000016528	-1.25184	16.2281	down	Mapkapk2
ENSMUSG00000054499	-1.26766	16.2281	down	Dedd2
ENSMUSG00000046062	1.0761	16.1743	up	Ppp1r15b
ENSMUSG00000026960	1.21832	16.0166	up	Arl6ip6
ENSMUSG00000040857	-1.07874	16.0103	down	Erf
ENSMUSG00000037306	-1.71105	16.0047	down	Man1c1
ENSMUSG00000024393	-0.842115	16.0016	none	Prrc2a
ENSMUSG00000028760	-1.14515	15.9999	down	Eif4g3
ENSMUSG00000025130	-0.71063	15.9921	none	P4hb
ENSMUSG00000106918	1.55536	15.9481	up	Mrpl33
ENSMUSG00000026576	1.19167	15.9295	up	Atp1b1
ENSMUSG00000029146	-1.46295	15.8922	down	Snx17
ENSMUSG00000024042	1.47715	15.8449	up	Sik1
ENSMUSG00000030704	1.13184	15.765	up	Rab6a
ENSMUSG00000011752	0.822492	15.762	none	Pgam1
ENSMUSG00000089762	2.2176	15.6989	up	Ier5l
ENSMUSG00000094497	1.00873	15.6318	up	Gm8210
ENSMUSG00000031530	0.766682	15.5996	none	Dusp4
ENSMUSG00000037993	-1.03443	15.5306	down	Dhx38
ENSMUSG00000026608	-1.31338	15.4075	down	Kctd3
ENSMUSG00000107176	1.00204	15.4075	up	Gm9794
ENSMUSG00000025510	-1.03833	15.4037	down	Cd151
ENSMUSG00000020381	-1.70318	15.4004	down	Mrnip
ENSMUSG00000001909	-1.2311	15.3982	down	Trmt1
ENSMUSG00000045983	-0.797817	15.3776	none	Eif4g1
ENSMUSG00000094248	5.71435	15.3587	up	Hist1h2ao
ENSMUSG00000024740	-1.05066	15.353	down	Ddb1
ENSMUSG00000024941	-1.24314	15.3248	down	Scyl1
ENSMUSG00000006517	-1.10744	15.231	down	Mvd
ENSMUSG00000056076	-0.696067	15.2215	none	Eif3b
ENSMUSG00000029836	1.30752	15.1957	up	Cbx3
ENSMUSG00000050608	1.06393	15.1913	up	Minos1
ENSMUSG00000026021	0.835324	15.1786	none	Sumo1
ENSMUSG00000097048	-1.46176	15.1408	down	1600020E01Rik
ENSMUSG00000037887	-1.21839	15.1378	down	Dusp8
ENSMUSG00000060923	4.37697	15.1375	up	Acyp2
ENSMUSG00000028811	-0.94103	15.1165	none	Yars
ENSMUSG00000031386	-0.965554	15.1069	none	Hcfc1
ENSMUSG00000027942	1.16103	15.1008	up	4933434E20Rik
ENSMUSG00000001844	-1.50869	15.0601	down	Zdhhc4
ENSMUSG00000020978	1.00752	14.9998	up	Klhdc2
ENSMUSG00000024050	-1.44236	14.9935	down	Wiz
ENSMUSG00000018040	-1.01929	14.9909	down	Rrp7a
ENSMUSG00000043614	-1.83998	14.9888	down	Vps37d
ENSMUSG00000029169	1.14836	14.9421	up	Dhx15
ENSMUSG00000030019	1.39299	14.9024	up	Fbxl14
ENSMUSG00000029614	0.749289	14.8907	none	Rpl6
ENSMUSG00000110673	1.33402	14.8895	up	Gm45833
ENSMUSG00000021243	1.3422	14.8788	up	Fcf1
ENSMUSG00000027805	1.34189	14.8488	up	Pfn2
ENSMUSG00000024885	-1.43639	14.8447	down	Aldh3b1
ENSMUSG00000047843	-1.32215	14.8429	down	Bri3
ENSMUSG00000019718	2.58118	14.8204	up	L3hypdh
ENSMUSG00000037907	-1.24891	14.8091	down	Ankrd13b
ENSMUSG00000031538	1.3616	14.8054	up	Plat
ENSMUSG00000030847	0.836863	14.7861	none	Bag3
ENSMUSG00000038502	-0.985131	14.7846	none	Ptov1
ENSMUSG00000066900	-0.866871	14.7793	none	Suds3
ENSMUSG00000046756	-1.08158	14.7786	down	Mrps7
ENSMUSG00000034345	1.40791	14.7556	up	Gtf2h5
ENSMUSG00000002635	-1.47685	14.7201	down	Pdcd2l
ENSMUSG00000023009	-1.78024	14.6974	down	Nckap5l
ENSMUSG00000034993	-0.953459	14.6671	none	Vat1
ENSMUSG00000034566	0.941411	14.6671	none	Atp5h
ENSMUSG00000116632	3.21495	14.662	up	Magef1
ENSMUSG00000011877	-0.849628	14.6511	none	Git1
ENSMUSG00000030091	-1.42628	14.6181	down	Nup210
ENSMUSG00000046010	1.44346	14.6181	up	Zfp830
ENSMUSG00000022336	0.870716	14.6124	none	Eif3e
ENSMUSG00000028234	0.922154	14.5943	none	Rps20
ENSMUSG00000079555	1.40133	14.5551	up	Haus3
ENSMUSG00000018572	-0.951609	14.5438	none	Phf23
ENSMUSG00000017144	1.90777	14.5399	up	Rnd3
ENSMUSG00000020644	1.13462	14.5186	up	Id2
ENSMUSG00000007570	-1.6967	14.5124	down	Fance
ENSMUSG00000006699	0.755025	14.4953	none	Cdc42
ENSMUSG00000030435	-0.940852	14.4925	none	U2af2
ENSMUSG00000079083	2.35197	14.4869	up	Jrkl
ENSMUSG00000070002	-1.25422	14.4609	down	Ell
ENSMUSG00000026854	-1.69696	14.4559	down	Usp20
ENSMUSG00000025591	1.07053	14.4518	up	Tma16
ENSMUSG00000049680	-1.46281	14.4491	down	Urgcp
ENSMUSG00000015869	-1.27987	14.4456	down	Prpsap1
ENSMUSG00000041483	1.44889	14.4431	up	Zfp281
ENSMUSG00000019432	-0.74299	14.4131	none	Ddx39b
ENSMUSG00000051695	0.899266	14.3971	none	Pcbp1
ENSMUSG00000052825	1.54493	14.3945	up	Gm9892
ENSMUSG00000022108	1.15223	14.3912	up	Itm2b
ENSMUSG00000050711	1.14486	14.3869	up	Scg2
ENSMUSG00000041073	-1.38315	14.3663	down	Nacad
ENSMUSG00000039768	-1.06758	14.3447	down	Dnajc11
ENSMUSG00000038740	-1.37615	14.327	down	Mvb12b
ENSMUSG00000031633	0.750771	14.298	none	Slc25a4
ENSMUSG00000007411	-1.15917	14.2682	down	Mark3
ENSMUSG00000031930	-1.29345	14.2252	down	Wwp2
ENSMUSG00000048406	2.96318	14.215	up	B330016D10Rik
ENSMUSG00000028648	1.32661	14.2023	up	Ndufs5
ENSMUSG00000029622	0.944973	14.1711	none	Arpc1b
ENSMUSG00000061286	-1.49448	14.0847	down	Exosc5
ENSMUSG00000045333	-1.45676	14.0685	down	Zfp423
ENSMUSG00000071415	1.01171	14.0468	up	Rpl23
ENSMUSG00000101939	1.39601	14.0413	up	Gm28438
ENSMUSG00000051703	-1.1983	14.028	down	Tmem198
ENSMUSG00000025224	-1.2128	14.0089	down	Gbf1
ENSMUSG00000028044	1.25924	14.0088	up	Cks1b
ENSMUSG00000028964	-1.10097	14.0088	down	Park7
ENSMUSG00000040945	-0.802614	13.9983	none	Rcc2
ENSMUSG00000045316	3.27944	13.9764	up	Fahd1
ENSMUSG00000038628	1.8526	13.9535	up	Polr3k
ENSMUSG00000022722	1.45121	13.9431	up	Arl6
ENSMUSG00000007891	-0.859731	13.9423	none	Ctsd
ENSMUSG00000041773	0.872521	13.9379	none	Enc1
ENSMUSG00000021546	0.80943	13.9366	none	Hnrnpk
ENSMUSG00000026965	-1.52827	13.9334	down	Anapc2
ENSMUSG00000072582	1.79652	13.9334	up	Ptrh2
ENSMUSG00000028796	-1.13891	13.9062	down	Phc2
ENSMUSG00000031776	1.52052	13.9042	up	Arl2bp
ENSMUSG00000026799	-1.46619	13.9026	down	Med27
ENSMUSG00000046658	-1.41041	13.858	down	Zfp316
ENSMUSG00000035851	-0.965985	13.8574	none	Ythdc1
ENSMUSG00000016252	1.36186	13.8531	up	Atp5e
ENSMUSG00000013150	-1.50613	13.8443	down	Gfod2
ENSMUSG00000027879	1.20133	13.8431	up	Sec22b
ENSMUSG00000004846	-0.858095	13.8391	none	Plod3
ENSMUSG00000046962	-1.35448	13.8389	down	Zbtb21
ENSMUSG00000020781	-1.35551	13.836	down	Tsen54
ENSMUSG00000025371	-1.79372	13.8289	down	Chmp6
ENSMUSG00000073838	-1.34317	13.8014	down	Tufm
ENSMUSG00000020692	-1.63186	13.7876	down	Nle1
ENSMUSG00000019428	-0.981344	13.7739	none	Fkbp8
ENSMUSG00000032115	-0.871796	13.755	none	Hyou1
ENSMUSG00000053536	1.44909	13.7381	up	Cstf2t
ENSMUSG00000029554	-1.64127	13.7302	down	Mad1l1
ENSMUSG00000019302	-1.22308	13.7257	down	Atp6v0a1
ENSMUSG00000031835	-1.18548	13.7213	down	Mbtps1
ENSMUSG00000040479	-1.346	13.7113	down	Dgkz
ENSMUSG00000036751	1.21044	13.7095	up	Cox6b1
ENSMUSG00000020775	-1.18261	13.7025	down	Mrpl38
ENSMUSG00000034686	-1.22375	13.6969	down	Prr7
ENSMUSG00000062931	1.30473	13.6758	up	Zfp938
ENSMUSG00000026810	-1.2669	13.6528	down	Dpm2
ENSMUSG00000061360	0.80379	13.6336	none	Phf5a
ENSMUSG00000025204	-0.938	13.6111	none	Ndufb8
ENSMUSG00000064367	0.810336	13.6111	none	mt-Nd5
ENSMUSG00000025134	-0.894995	13.6012	none	Alyref
ENSMUSG00000017802	-1.04339	13.5702	down	Retreg3
ENSMUSG00000036046	-1.20443	13.5688	down	5031439G07Rik
ENSMUSG00000038508	0.869178	13.5686	none	Gdf15
ENSMUSG00000016624	-1.06141	13.5634	down	Phf21b
ENSMUSG00000002250	-1.71076	13.5634	down	Ppard
ENSMUSG00000046180	0.984819	13.5604	none	4930550L24Rik
ENSMUSG00000033953	1.00075	13.5138	up	Ppp3r1
ENSMUSG00000084883	-1.15373	13.5096	down	Ccdc85c
ENSMUSG00000040605	-1.17299	13.5096	down	Bace2
ENSMUSG00000038069	0.942181	13.5096	none	Cdkn2aip
ENSMUSG00000071647	-1.73073	13.5062	down	Eml3
ENSMUSG00000086859	1.54801	13.4968	up	Snhg20
ENSMUSG00000113722	3.55128	13.4825	up	Snhg10
ENSMUSG00000058239	-1.24697	13.4782	down	Usf2
ENSMUSG00000020196	-1.26734	13.4607	down	Cabin1
ENSMUSG00000005417	-1.21861	13.4334	down	Mprip
ENSMUSG00000067722	1.95133	13.3892	up	BC003965
ENSMUSG00000002825	-1.36947	13.387	down	Qtrt1
ENSMUSG00000029610	-0.986149	13.368	none	Aimp2
ENSMUSG00000020496	-0.794239	13.3484	none	Rnf187
ENSMUSG00000059897	1.38181	13.2908	up	Zfp930
ENSMUSG00000030208	1.59416	13.2838	up	Emp1
ENSMUSG00000027510	-1.44766	13.2675	down	Rbm38
ENSMUSG00000027466	-1.13521	13.2343	down	Rbck1
ENSMUSG00000035629	-1.21985	13.223	down	Rubcn
ENSMUSG00000031347	1.70089	13.1864	up	Cetn2
ENSMUSG00000059878	1.64236	13.1783	up	Zfp422
ENSMUSG00000039345	-1.51017	13.1432	down	Mettl22
ENSMUSG00000005204	-0.995622	13.1389	none	Senp3
ENSMUSG00000055723	2.09943	13.0947	up	Rras2
ENSMUSG00000024261	0.993876	13.0793	none	Syt4
ENSMUSG00000018931	-1.59102	13.0719	down	Natd1
ENSMUSG00000037415	-1.39198	13.0507	down	Ranbp10
ENSMUSG00000060708	1.88907	13.0398	up	Bloc1s4
ENSMUSG00000053560	0.84437	12.9897	none	Ier2
ENSMUSG00000059970	2.35932	12.9836	up	Hspa2
ENSMUSG00000008318	-1.22539	12.9775	down	Relt
ENSMUSG00000028447	-1.21279	12.9765	down	Dctn3
ENSMUSG00000078302	1.6674	12.9739	up	Foxd1
ENSMUSG00000003970	-0.753569	12.9335	none	Rpl8
ENSMUSG00000035392	-1.8593	12.9259	down	Dennd1a
ENSMUSG00000030533	-1.23307	12.9215	down	Unc45a
ENSMUSG00000032312	-1.2245	12.9078	down	Csk
ENSMUSG00000021131	0.990084	12.8936	none	Erh
ENSMUSG00000019970	1.24912	12.8694	up	Sgk1
ENSMUSG00000040749	1.40073	12.867	up	Siah1b
ENSMUSG00000033272	-1.11671	12.8636	down	Slc35a4
ENSMUSG00000001100	-1.02851	12.8459	down	Poldip2
ENSMUSG00000024862	-1.20274	12.8221	down	Klc2
ENSMUSG00000047604	1.69994	12.809	up	Frat2
ENSMUSG00000023861	1.34021	12.7638	up	Mpc1
ENSMUSG00000021248	0.99484	12.7477	none	Tmed10
ENSMUSG00000055024	-1.04611	12.7295	down	Ep300
ENSMUSG00000047721	1.22144	12.7085	up	Bola2
ENSMUSG00000020277	-0.849375	12.6629	none	Pfkl
ENSMUSG00000045767	1.37616	12.6481	up	B230219D22Rik
ENSMUSG00000019877	0.849162	12.6295	none	Serinc1
ENSMUSG00000022890	1.16721	12.6285	up	Atp5j
ENSMUSG00000029752	0.62365	12.623	none	Asns
ENSMUSG00000034390	-1.18681	12.623	down	Cmip
ENSMUSG00000032382	-1.18411	12.6154	down	Snx1
ENSMUSG00000022136	1.19228	12.6106	up	Dnajc3
ENSMUSG00000021675	2.44779	12.6071	up	F2rl2
ENSMUSG00000037275	-1.01534	12.6067	down	Gemin5
ENSMUSG00000011096	-0.924656	12.5956	none	Akt1s1
ENSMUSG00000040430	-1.29926	12.5924	down	Pitpnc1
ENSMUSG00000019916	1.02301	12.5885	up	P4ha1
ENSMUSG00000020747	-1.34701	12.581	down	Tmem94
ENSMUSG00000029726	-0.974895	12.5726	none	Mepce
ENSMUSG00000046792	-1.4561	12.5713	down	Zfp787
ENSMUSG00000005410	-0.879708	12.568	none	Mcm5
ENSMUSG00000020741	-0.992571	12.4215	none	Cluh
ENSMUSG00000001751	-1.35854	12.4209	down	Naglu
ENSMUSG00000027520	1.36072	12.4013	up	Zdbf2
ENSMUSG00000004897	0.646671	12.369	none	Hdgf
ENSMUSG00000030678	-0.737619	12.344	none	Maz
ENSMUSG00000031820	-1.13109	12.3383	down	Babam1
ENSMUSG00000033967	2.8683	12.3378	up	Rnf225
ENSMUSG00000021290	1.32924	12.2708	up	Atp5mpl
ENSMUSG00000083816	3.75435	12.2578	up	Gm13033
ENSMUSG00000098702	3.70127	12.214	up	1500015A07Rik
ENSMUSG00000025228	-1.35516	12.2047	down	Actr1a
ENSMUSG00000020171	1.27803	12.1991	up	Yeats4
ENSMUSG00000034432	-1.04879	12.1919	down	Cops8
ENSMUSG00000048040	2.35477	12.1795	up	Arxes2
ENSMUSG00000028271	1.01141	12.1795	up	Gtf2b
ENSMUSG00000026755	0.970575	12.1757	none	Arpc5l
ENSMUSG00000033543	1.11837	12.1372	up	Gtf2a2
ENSMUSG00000022565	0.879465	12.1365	none	Plec
ENSMUSG00000029860	-1.09379	12.108	down	Zyx
ENSMUSG00000052707	-1.00301	12.1007	down	Tnrc6a
ENSMUSG00000029048	0.905256	12.0937	none	Rer1
ENSMUSG00000061032	-0.891455	12.0914	none	Rrp1
ENSMUSG00000061482	3.47236	12.0563	up	Hist1h4d
ENSMUSG00000102869	1.39399	12.0477	up	2900097C17Rik
ENSMUSG00000044155	1.2155	12.0022	up	Lsm8
ENSMUSG00000049940	1.07909	11.9672	up	Pgrmc2
ENSMUSG00000074807	2.59009	11.9443	up	Gm10762
ENSMUSG00000008450	1.11159	11.9443	up	Nutf2
ENSMUSG00000068114	-1.09865	11.9235	down	Ccdc134
ENSMUSG00000029838	1.46574	11.9084	up	Ptn
ENSMUSG00000008035	1.39281	11.8986	up	Mid1ip1
ENSMUSG00000032340	-1.25978	11.8918	down	Neo1
ENSMUSG00000015839	1.26922	11.8864	up	Nfe2l2
ENSMUSG00000036810	1.21693	11.8835	up	Cnep1r1
ENSMUSG00000049881	0.880401	11.8678	none	2810025M15Rik
ENSMUSG00000040280	1.74582	11.8592	up	Ndufa4l2
ENSMUSG00000036528	-1.23082	11.857	down	Ppfibp2
ENSMUSG00000000538	-1.11226	11.8454	down	Tom1l2
ENSMUSG00000029020	-1.05837	11.8412	down	Mfn2
ENSMUSG00000048355	1.92729	11.8281	up	Arxes1
ENSMUSG00000019804	-0.782902	11.7689	none	Snx3
ENSMUSG00000028945	0.766027	11.7613	none	Rheb
ENSMUSG00000091498	1.18809	11.7578	up	Mpc1-ps
ENSMUSG00000031760	1.6437	11.75	up	Mt3
ENSMUSG00000020889	-0.802766	11.7496	none	Nr1d1
ENSMUSG00000114515	-1.90781	11.7411	down	Aldoa
ENSMUSG00000046229	1.81525	11.7237	up	Scand1
ENSMUSG00000021493	-0.878089	11.719	none	Pdlim7
ENSMUSG00000031231	1.10414	11.7087	up	Cox7b
ENSMUSG00000074876	-1.43601	11.6795	down	Spata5l1
ENSMUSG00000047261	1.18284	11.6633	up	Gap43
ENSMUSG00000064363	0.692677	11.6633	none	mt-Nd4
ENSMUSG00000049751	2.83195	11.6546	up	Rpl36al
ENSMUSG00000025066	0.856942	11.6357	none	Sfr1
ENSMUSG00000037487	-1.12496	11.6352	down	Ubr5
ENSMUSG00000006273	-0.915399	11.6322	none	Atp6v1b2
ENSMUSG00000051403	-1.01277	11.6239	down	Ppp1r37
ENSMUSG00000024191	-1.32291	11.6109	down	Bnip1
ENSMUSG00000031748	-0.899584	11.5804	none	Gnao1
ENSMUSG00000030417	1.32779	11.5735	up	Pdcd5
ENSMUSG00000034024	0.638311	11.5045	none	Cct2
ENSMUSG00000059824	-1.33023	11.4953	down	Dbp
ENSMUSG00000024150	1.37447	11.4833	up	Mcfd2
ENSMUSG00000064357	1.24944	11.4798	up	mt-Atp6
ENSMUSG00000028138	1.41369	11.4782	up	Adh5
ENSMUSG00000029518	-1.1033	11.474	down	Rab35
ENSMUSG00000001376	-1.332	11.4566	down	Vps50
ENSMUSG00000020088	0.861074	11.4424	none	Sar1a
ENSMUSG00000041740	-0.839785	11.4421	none	Rnf10
ENSMUSG00000068854	2.36505	11.4335	up	Hist2h2be
ENSMUSG00000062169	0.840881	11.4316	none	Cnih4
ENSMUSG00000007739	0.725281	11.431	none	Cct4
ENSMUSG00000029434	-1.15655	11.431	down	Vps33a
ENSMUSG00000053436	-1.04487	11.4251	down	Mapk14
ENSMUSG00000031226	1.17064	11.4202	up	Pbdc1
ENSMUSG00000020721	-1.19671	11.4138	down	Helz
ENSMUSG00000063696	-1.24482	11.3835	down	Gm8730
ENSMUSG00000034994	-0.616293	11.3344	none	Eef2
ENSMUSG00000024856	1.32746	11.3344	up	Cdk2ap2
ENSMUSG00000024037	-1.45292	11.3318	down	Wdr4
ENSMUSG00000049489	2.20653	11.3287	up	Ccnq
ENSMUSG00000068040	-1.25403	11.327	down	Tm9sf4
ENSMUSG00000036427	-0.870804	11.3229	none	Gpi1
ENSMUSG00000040097	-1.25529	11.3158	down	Flywch1
ENSMUSG00000011114	0.795716	11.314	none	Tbrg1
ENSMUSG00000010796	1.03039	11.2911	up	Asz1
ENSMUSG00000000149	-1.25964	11.2867	down	Gna12
ENSMUSG00000035455	0.996452	11.258	none	Fignl1
ENSMUSG00000063316	0.835343	11.2575	none	Rpl27
ENSMUSG00000022610	-1.53051	11.2526	down	Mapk12
ENSMUSG00000071072	0.708267	11.2526	none	Ptges3
ENSMUSG00000026526	0.72892	11.2384	none	Fh1
ENSMUSG00000040964	-1.43395	11.2233	down	Arhgef10l
ENSMUSG00000047669	2.18751	11.2223	up	Msl3l2
ENSMUSG00000021054	1.30412	11.2002	up	Sgpp1
ENSMUSG00000029003	-1.60977	11.1991	down	Mad2l2
ENSMUSG00000030335	1.03658	11.1974	up	Mrpl51
ENSMUSG00000047187	0.999601	11.193	none	Rab2a
ENSMUSG00000039069	-1.41324	11.1731	down	Mtg2
ENSMUSG00000053411	-0.836328	11.1551	none	Cbx7
ENSMUSG00000039703	-0.966307	11.1385	none	Nploc4
ENSMUSG00000054057	2.1105	11.1231	up	A930004D18Rik
ENSMUSG00000029592	-1.0717	11.123	down	Usp30
ENSMUSG00000002396	1.69462	11.0987	up	Ocel1
ENSMUSG00000022774	1.87753	11.0847	up	Ncbp2
ENSMUSG00000037103	-1.56626	11.0691	down	Dcaf15
ENSMUSG00000051495	0.797877	11.0565	none	Irf2bp2
ENSMUSG00000117698	2.80547	11.056	up	AC138790.1
ENSMUSG00000020328	0.823337	11.0484	none	Nudcd2
ENSMUSG00000009090	-0.9532	11.045	none	Ap1b1
ENSMUSG00000112808	1.39929	11.0428	up	Gm4739
ENSMUSG00000027598	-1.2923	11.0309	down	Itch
ENSMUSG00000031790	-1.85524	11.0259	down	Mmp15
ENSMUSG00000009681	-1.02235	11.0226	down	Bcr
ENSMUSG00000042541	1.13058	11.0077	up	Sem1
ENSMUSG00000001424	-0.797891	10.9917	none	Snd1
ENSMUSG00000047514	1.08819	10.9799	up	Tspyl1
ENSMUSG00000019467	-1.23026	10.9777	down	Arhgef25
ENSMUSG00000015806	1.8286	10.9581	up	Qdpr
ENSMUSG00000002763	-1.59087	10.9027	down	Pex6
ENSMUSG00000051736	1.72939	10.8925	up	Fam229b
ENSMUSG00000018770	0.908262	10.8655	none	Atp5g3
ENSMUSG00000016757	-1.17401	10.8607	down	Ttll12
ENSMUSG00000061374	-1.11821	10.857	down	Fiz1
ENSMUSG00000092035	1.0762	10.855	up	Peg10
ENSMUSG00000039828	-1.08894	10.8535	down	Wdr70
ENSMUSG00000021714	1.09456	10.845	up	Cenpk
ENSMUSG00000106106	0.767832	10.8331	none	CT010467.1
ENSMUSG00000029439	-0.85	10.8223	none	Sfswap
ENSMUSG00000027488	-2.27025	10.821	down	Snta1
ENSMUSG00000041075	1.80577	10.7974	up	Fzd7
ENSMUSG00000028920	-0.852614	10.7878	none	Fbxo42
ENSMUSG00000003438	-0.858793	10.7876	none	Timm50
ENSMUSG00000022175	-1.21452	10.7732	down	Lrp10
ENSMUSG00000040370	1.96599	10.7699	up	Etfrf1
ENSMUSG00000045817	0.987461	10.7613	none	Zfp36l2
ENSMUSG00000037740	-0.934786	10.7536	none	Mrps26
ENSMUSG00000060019	-1.52748	10.7271	down	Gm10073
ENSMUSG00000001855	-1.06316	10.7174	down	Nup214
ENSMUSG00000033423	-0.992184	10.6931	none	Eri3
ENSMUSG00000039826	-1.46735	10.6879	down	Trub2
ENSMUSG00000039114	1.41897	10.681	up	Nrn1
ENSMUSG00000084106	0.969905	10.6718	none	Gm6136
ENSMUSG00000004207	-0.658045	10.664	none	Psap
ENSMUSG00000038695	1.11723	10.6598	up	Josd2
ENSMUSG00000060098	-1.00547	10.6463	down	Prmt7
ENSMUSG00000021477	1.16543	10.5994	up	Ctsl
ENSMUSG00000026694	-1.2326	10.5971	down	Mettl13
ENSMUSG00000022234	0.68428	10.5913	none	Cct5
ENSMUSG00000029135	0.971849	10.5852	none	Fosl2
ENSMUSG00000031245	1.00717	10.5601	up	Hmgn5
ENSMUSG00000018507	-1.52022	10.553	down	Trpv2
ENSMUSG00000029600	-1.1196	10.5463	down	Rita1
ENSMUSG00000025730	-1.89018	10.5447	down	Rab40c
ENSMUSG00000004393	-1.36183	10.5397	down	Ddx56
ENSMUSG00000023967	-0.918061	10.5192	none	Mrps18a
ENSMUSG00000020235	-1.37765	10.5128	down	Fzr1
ENSMUSG00000020238	-0.742764	10.5089	none	Ncln
ENSMUSG00000045288	-1.2585	10.5007	down	Ush1g
ENSMUSG00000024640	0.628165	10.4916	none	Psat1
ENSMUSG00000042354	0.797126	10.4915	none	Gnl3
ENSMUSG00000069814	-1.19022	10.486	down	Ccdc92b
ENSMUSG00000024312	-1.22342	10.4749	down	Wdr46
ENSMUSG00000028538	-1.63333	10.4683	down	St3gal3
ENSMUSG00000110344	2.76153	10.4584	up	Gm45716
ENSMUSG00000007458	0.877656	10.4323	none	M6pr
ENSMUSG00000066441	1.16636	10.4289	up	Rdh11
ENSMUSG00000018669	-1.00922	10.4161	down	Cdk5rap3
ENSMUSG00000020549	-1.12823	10.4161	down	Elac2
ENSMUSG00000026641	-0.934466	10.4107	none	Usf1
ENSMUSG00000016940	-1.29245	10.4053	down	Kctd2
ENSMUSG00000018666	1.1919	10.4002	up	Cbx1
ENSMUSG00000032777	-1.07586	10.4002	down	Gtf3c1
ENSMUSG00000070713	1.14891	10.3991	up	Gm10282
ENSMUSG00000015126	-1.23836	10.3805	down	Tsr3
ENSMUSG00000046434	0.74382	10.3746	none	Hnrnpa1
ENSMUSG00000029053	-1.60815	10.3635	down	Prkcz
ENSMUSG00000070699	-1.33945	10.3554	down	Sars2
ENSMUSG00000042328	-1.47524	10.3204	down	Hps4
ENSMUSG00000042417	3.28169	10.2831	up	Ccno
ENSMUSG00000035329	1.38489	10.2818	up	Fbxo33
ENSMUSG00000060992	-0.775763	10.27	none	Copz1
ENSMUSG00000025402	1.24541	10.2591	up	Nab2
ENSMUSG00000071708	1.27302	10.2531	up	Sms
ENSMUSG00000025366	-1.26496	10.2456	down	Esyt1
ENSMUSG00000033434	-1.37753	10.238	down	Gtpbp6
ENSMUSG00000005413	0.724479	10.2332	none	Hmox1
ENSMUSG00000032925	1.76303	10.2118	up	Itgbl1
ENSMUSG00000032594	-1.24969	10.2007	down	Ip6k1
ENSMUSG00000000441	-1.30773	10.2002	down	Raf1
ENSMUSG00000070705	1.87873	10.1984	up	Eid2b
ENSMUSG00000004565	-1.3513	10.1951	down	Pnpla6
ENSMUSG00000022426	0.972902	10.1887	none	Josd1
ENSMUSG00000009418	-1.21727	10.1829	down	Nav1
ENSMUSG00000002129	-0.90341	10.1725	none	Sf3a1
ENSMUSG00000011306	-1.07884	10.1684	down	Sugp1
ENSMUSG00000056629	0.999628	10.1531	none	Fkbp2
ENSMUSG00000021070	-1.30582	10.1453	down	Bdkrb2
ENSMUSG00000014504	1.21204	10.1427	up	Srp19
ENSMUSG00000026319	-1.1839	10.0949	down	Relch
ENSMUSG00000003038	1.09503	10.0934	up	Hmgn2
ENSMUSG00000100862	1.13916	10.0856	up	Gm10925
ENSMUSG00000028677	-0.926949	10.0825	none	Rnf220
ENSMUSG00000074622	2.04448	10.0808	up	Mafb
ENSMUSG00000003352	-0.823265	10.0747	none	Cacnb3
ENSMUSG00000004267	-1.04921	10.0642	down	Eno2
ENSMUSG00000043251	2.17942	10.0607	up	Exoc3l
ENSMUSG00000047921	-1.34951	10.0597	down	Trappc9
ENSMUSG00000020484	0.695498	10.0591	none	Xbp1
ENSMUSG00000028837	-0.796894	10.0557	none	Psmb2
ENSMUSG00000030751	0.923516	10.0492	none	Psma1
ENSMUSG00000051853	0.836924	10.0339	none	Arf3
ENSMUSG00000029121	-0.73593	10.0332	none	Crmp1
ENSMUSG00000039361	0.780004	10.0291	none	Picalm
ENSMUSG00000033685	0.721915	10.0044	none	Ucp2
ENSMUSG00000067199	2.00378	10.0036	up	Frat1
ENSMUSG00000075569	-2.0886	10.001	down	Rsph10b
ENSMUSG00000042670	-1.35826	9.99234	down	Immp1l
ENSMUSG00000024712	1.18253	9.98811	up	Rfk
ENSMUSG00000037058	0.848138	9.9786	none	Paip2
ENSMUSG00000051768	-0.872553	9.97303	none	Xrcc1
ENSMUSG00000017404	0.681646	9.97297	none	Rpl19
ENSMUSG00000029190	1.50284	9.96298	up	D5Ertd579e
ENSMUSG00000027244	-1.28182	9.95276	down	Atg13
ENSMUSG00000039942	1.77916	9.93077	up	Ptger4
ENSMUSG00000045160	1.09406	9.92214	up	Bola3
ENSMUSG00000026851	1.07128	9.91387	up	BC005624
ENSMUSG00000001211	-0.761858	9.91223	none	Agpat3
ENSMUSG00000032096	0.722704	9.90602	none	Arcn1
ENSMUSG00000000088	1.11226	9.90602	up	Cox5a
ENSMUSG00000030742	-3.24088	9.89818	down	Lat
ENSMUSG00000038900	0.701623	9.88552	none	Rpl12
ENSMUSG00000053552	-2.17028	9.87806	down	Ebf4
ENSMUSG00000035171	1.12554	9.81879	up	1110059E24Rik
ENSMUSG00000025855	-1.02939	9.80148	down	Prkar1b
ENSMUSG00000020390	0.888785	9.79921	none	Ube2b
ENSMUSG00000032135	0.948899	9.7933	none	Mcam
ENSMUSG00000031824	-1.20333	9.7872	down	6430548M08Rik
ENSMUSG00000028743	-1.13028	9.78574	down	Akr7a5
ENSMUSG00000025403	-0.641923	9.77303	none	Shmt2
ENSMUSG00000029840	0.810144	9.75232	none	Mtpn
ENSMUSG00000014226	0.695658	9.75212	none	Cacybp
ENSMUSG00000031781	-0.780169	9.73712	none	Ciapin1
ENSMUSG00000025103	1.25496	9.72756	up	Btbd1
ENSMUSG00000038201	3.72637	9.7243	up	Kcna7
ENSMUSG00000061991	4.79852	9.71974	up	Hist1h2af
ENSMUSG00000027067	-0.727804	9.71533	none	Ssrp1
ENSMUSG00000099517	2.87795	9.70526	up	Hist1h3g
ENSMUSG00000078453	1.39847	9.67613	up	Abracl
ENSMUSG00000032936	1.1965	9.6716	up	Camkv
ENSMUSG00000033186	1.13515	9.65836	up	Mzt1
ENSMUSG00000020451	-1.25583	9.64104	down	Limk2
ENSMUSG00000031730	-1.16198	9.63248	down	Dhodh
ENSMUSG00000028917	-1.10681	9.63103	down	Plekhm2
ENSMUSG00000048349	1.57211	9.62331	up	Pou4f1
ENSMUSG00000064368	0.841484	9.62314	none	mt-Nd6
ENSMUSG00000026856	-1.21281	9.61854	down	Dolpp1
ENSMUSG00000026605	1.09199	9.61312	up	Cenpf
ENSMUSG00000062309	1.05616	9.59502	up	Rpp25
ENSMUSG00000051391	0.676901	9.59472	none	Ywhag
ENSMUSG00000008333	0.836293	9.59431	none	Snrpb2
ENSMUSG00000018167	-1.46108	9.59148	down	Stard3
ENSMUSG00000043556	-1.86576	9.59043	down	Fbxl7
ENSMUSG00000024182	-1.30068	9.59026	down	Axin1
ENSMUSG00000032633	-1.05499	9.58911	down	Flcn
ENSMUSG00000068523	1.03421	9.58746	up	Gng5
ENSMUSG00000032977	-1.08863	9.58486	down	Fam207a
ENSMUSG00000026307	-1.43924	9.57402	down	Scly
ENSMUSG00000093989	2.80309	9.57036	up	Rnasek
ENSMUSG00000029918	1.57127	9.56824	up	Mrps33
ENSMUSG00000020190	-0.972328	9.56812	none	Mknk2
ENSMUSG00000020914	1.0047	9.56489	up	Top2a
ENSMUSG00000021025	0.840444	9.56217	none	Nfkbia
ENSMUSG00000022817	-1.144	9.56217	down	Itgb5
ENSMUSG00000110545	1.26503	9.53948	up	Gm7730
ENSMUSG00000062248	1.51178	9.52746	up	Cks2
ENSMUSG00000030681	-1.52822	9.52008	down	Mvp
ENSMUSG00000037296	1.0582	9.51864	up	Lsm1
ENSMUSG00000017721	-0.875076	9.50861	none	Pigt
ENSMUSG00000033128	-0.888606	9.5084	none	Gga1
ENSMUSG00000009863	-0.755136	9.50247	none	Sdhb
ENSMUSG00000016554	-0.817274	9.48608	none	Eif3d
ENSMUSG00000002210	-1.20828	9.48391	down	Smg9
ENSMUSG00000106909	3.72269	9.47497	up	Gm43122
ENSMUSG00000031256	0.891147	9.46323	none	Cstf2
ENSMUSG00000015837	0.602352	9.45263	none	Sqstm1
ENSMUSG00000026510	1.51168	9.44946	up	Trp53bp2
ENSMUSG00000055932	-0.992162	9.44593	none	Fto
ENSMUSG00000021877	0.800073	9.44462	none	Arf4
ENSMUSG00000021832	0.661747	9.44	none	Psmc6
ENSMUSG00000031799	0.855009	9.43707	none	Tpm4
ENSMUSG00000035203	-0.924447	9.43574	none	Epn1
ENSMUSG00000018585	0.961624	9.43574	none	Atox1
ENSMUSG00000028261	1.4713	9.41255	up	Ndufaf4
ENSMUSG00000106978	2.45682	9.40405	up	N4bp2os
ENSMUSG00000031728	-0.869463	9.40405	none	Zfp821
ENSMUSG00000020577	0.758207	9.40297	none	Tspan13
ENSMUSG00000008822	1.91128	9.39553	up	Acyp1
ENSMUSG00000041930	-1.11977	9.38725	down	Fam222a
ENSMUSG00000001472	-0.635599	9.3823	none	Tcf25
ENSMUSG00000096544	2.0418	9.38171	up	Gm4617
ENSMUSG00000027170	0.867857	9.35067	none	Eif3m
ENSMUSG00000028041	-1.14674	9.33504	down	Adam15
ENSMUSG00000027519	-1.04648	9.33082	down	Rab22a
ENSMUSG00000025857	-0.884773	9.33082	none	Dnaaf5
ENSMUSG00000081249	-3.62222	9.32748	down	Gm11517
ENSMUSG00000063506	-1.94468	9.32744	down	Arhgap22
ENSMUSG00000019854	-0.980661	9.32727	none	Reps1
ENSMUSG00000036371	0.547191	9.32129	none	Serbp1
ENSMUSG00000118210	9.05812	9.31591	up	AC137853.2
ENSMUSG00000078317	1.71764	9.31494	up	F8a
ENSMUSG00000069270	7.72397	9.29883	up	Hist1h2ac
ENSMUSG00000037742	0.480834	9.28932	none	Eef1a1
ENSMUSG00000031609	0.832202	9.2887	none	Sap30
ENSMUSG00000021610	-0.904619	9.28729	none	Clptm1l
ENSMUSG00000036913	-1.30293	9.28729	down	Trim67
ENSMUSG00000041544	-1.72467	9.281	down	Disp3
ENSMUSG00000020821	-1.1818	9.27703	down	Kif1c
ENSMUSG00000070167	9.04821	9.27259	up	Snora57
ENSMUSG00000005846	0.791578	9.27246	none	Rsl1d1
ENSMUSG00000047180	-0.881567	9.2685	none	Neurl3
ENSMUSG00000028646	-1.12744	9.26411	down	Rragc
ENSMUSG00000021643	1.72371	9.25653	up	Serf1
ENSMUSG00000021917	1.02288	9.25099	up	Spcs1
ENSMUSG00000044786	1.27384	9.25058	up	Zfp36
ENSMUSG00000038780	-1.24323	9.24856	down	Smurf1
ENSMUSG00000036529	-0.916223	9.24357	none	Sbf1
ENSMUSG00000022797	0.848475	9.2379	none	Tfrc
ENSMUSG00000054823	-0.846123	9.20167	none	Nsd3
ENSMUSG00000028066	-0.933661	9.19234	none	Pmf1
ENSMUSG00000020267	0.763792	9.19182	none	Hint1
ENSMUSG00000099875	2.06696	9.18667	up	Rbm3-ps
ENSMUSG00000016510	-1.03996	9.1863	down	Mtif3
ENSMUSG00000038690	0.783289	9.17748	none	Atp5j2
ENSMUSG00000042105	1.39455	9.16305	up	Inpp5f
ENSMUSG00000002343	-1.04331	9.15761	down	Armc6
ENSMUSG00000009112	-0.918438	9.15404	none	Bcl2l13
ENSMUSG00000039128	0.808662	9.13117	none	Cdc123
ENSMUSG00000020893	-0.775901	9.12582	none	Per1
ENSMUSG00000017715	-0.929234	9.11953	none	Pgs1
ENSMUSG00000021279	-1.06326	9.10851	down	Cdc42bpb
ENSMUSG00000015745	-0.985246	9.09046	none	Plekho1
ENSMUSG00000049643	-1.38986	9.09004	down	2310022A10Rik
ENSMUSG00000055850	1.47632	9.08243	up	Rnf181
ENSMUSG00000030245	1.11889	9.07945	up	Golt1b
ENSMUSG00000032046	-1.1015	9.07249	down	Abhd12
ENSMUSG00000003762	-1.69014	9.06252	down	Coq8b
ENSMUSG00000042292	-1.16913	9.05348	down	Mrtfa
ENSMUSG00000002728	1.15695	9.04897	up	Naa20
ENSMUSG00000061950	-1.16215	9.04897	down	Ppp4r1
ENSMUSG00000026209	-1.28021	9.04067	down	Dnpep
ENSMUSG00000047264	-1.06825	9.02743	down	Zfp358
ENSMUSG00000028063	-1.02628	9.02593	down	Lmna
ENSMUSG00000074006	-2.95807	9.01642	down	Omp
ENSMUSG00000072825	-1.24758	9.00636	down	Cep170b
ENSMUSG00000086922	1.07468	9.00636	up	Gm13835
ENSMUSG00000025950	-1.66597	9.00591	down	Idh1
ENSMUSG00000067847	1.17188	9.00389	up	Romo1
ENSMUSG00000039105	0.908091	9.00389	none	Atp6v1g1
ENSMUSG00000083307	3.55702	8.99879	up	AA414768
ENSMUSG00000045867	-2.21502	8.99618	down	Cradd
ENSMUSG00000031029	-0.715997	8.99292	none	Eif3f
ENSMUSG00000030614	1.15736	8.99019	up	Tmem126b
ENSMUSG00000029910	0.988969	8.99019	none	Mad2l1
ENSMUSG00000027852	1.01048	8.98909	up	Nras
ENSMUSG00000048706	1.58718	8.98388	up	Lurap1l
ENSMUSG00000003435	-0.767705	8.98388	none	Supt5
ENSMUSG00000096255	1.68116	8.97949	up	Dynlt1b
ENSMUSG00000060126	0.70005	8.97698	none	Tpt1
ENSMUSG00000029466	-0.947697	8.97588	none	Anapc7
ENSMUSG00000062234	-1.1186	8.96574	down	Gak
ENSMUSG00000032763	-1.45315	8.96376	down	Ilvbl
ENSMUSG00000042423	-1.19075	8.95615	down	Fbrs
ENSMUSG00000044408	1.81135	8.94437	up	Sptssa
ENSMUSG00000024220	-1.10099	8.93627	down	Zfp523
ENSMUSG00000012117	-1.12814	8.92874	down	Dhdds
ENSMUSG00000037089	-0.893695	8.92583	none	Slc35b2
ENSMUSG00000054855	0.946253	8.9256	none	Rnd1
ENSMUSG00000030824	-0.817358	8.91868	none	Nucb1
ENSMUSG00000050295	3.45208	8.9111	up	Foxc1
ENSMUSG00000027509	-1.31893	8.91018	down	Rae1
ENSMUSG00000049090	1.75505	8.89868	up	Zadh2
ENSMUSG00000023827	-1.23753	8.89449	down	Agpat4
ENSMUSG00000030884	0.687483	8.89192	none	Uqcrc2
ENSMUSG00000038838	-1.25416	8.89181	down	Vars2
ENSMUSG00000005124	1.80543	8.88671	up	Ccn4
ENSMUSG00000020818	-1.11531	8.86314	down	Mfsd11
ENSMUSG00000013701	-1.06506	8.85034	down	Timm23
ENSMUSG00000006412	0.884597	8.84602	none	Pfdn2
ENSMUSG00000004642	0.80523	8.84602	none	Slbp
ENSMUSG00000003345	-0.776995	8.84394	none	Csnk1g2
ENSMUSG00000005481	-0.700217	8.84159	none	Ddx39
ENSMUSG00000031948	0.649376	8.83916	none	Kars
ENSMUSG00000049950	1.29612	8.82741	up	Rpp38
ENSMUSG00000004929	-0.888053	8.8115	none	Thop1
ENSMUSG00000031527	0.729377	8.80608	none	Eri1
ENSMUSG00000007950	-0.786602	8.7968	none	Abhd8
ENSMUSG00000039771	1.21757	8.78747	up	Polr2j
ENSMUSG00000029022	-1.00111	8.78509	down	Miip
ENSMUSG00000026003	1.16363	8.77882	up	Acadl
ENSMUSG00000096999	8.89807	8.77823	up	Gm26793
ENSMUSG00000032330	0.878156	8.77331	none	Cox7a2
ENSMUSG00000070371	1.2206	8.77159	up	Prss36
ENSMUSG00000025809	0.680731	8.76743	none	Itgb1
ENSMUSG00000028830	-1.31175	8.74744	down	AU040320
ENSMUSG00000024201	-1.24701	8.74687	down	Kdm4b
ENSMUSG00000004667	-0.791838	8.74281	none	Polr2e
ENSMUSG00000028959	-0.706539	8.74233	none	Fastk
ENSMUSG00000032198	-1.43347	8.72222	down	Dock6
ENSMUSG00000020423	2.59499	8.72213	up	Btg2
ENSMUSG00000032575	0.771898	8.72213	none	Manf
ENSMUSG00000027835	1.04962	8.71447	up	Pdcd10
ENSMUSG00000013646	-1.03052	8.71298	down	Sh3bp5l
ENSMUSG00000026429	1.38261	8.70688	up	Ube2t
ENSMUSG00000039473	-1.14988	8.69844	down	Ubn1
ENSMUSG00000029246	0.780719	8.69803	none	Ppat
ENSMUSG00000028958	-1.05177	8.68953	down	Tmub1
ENSMUSG00000037148	-0.928625	8.68528	none	Arhgap10
ENSMUSG00000026922	1.08836	8.67843	up	Agpat2
ENSMUSG00000004460	0.702031	8.6717	none	Dnajb11
ENSMUSG00000021039	1.31073	8.67041	up	Snw1
ENSMUSG00000024835	-1.08922	8.6704	down	Coro1b
ENSMUSG00000040003	3.55	8.6704	up	Magi2
ENSMUSG00000028062	1.09497	8.6704	up	Lamtor2
ENSMUSG00000001707	1.27686	8.66822	up	Eef1e1
ENSMUSG00000058444	-1.77658	8.66078	down	Map2k5
ENSMUSG00000000567	1.80603	8.657	up	Sox9
ENSMUSG00000024949	-0.653433	8.64967	none	Sf1
ENSMUSG00000034602	-0.918097	8.62531	none	Mon2
ENSMUSG00000074384	1.9882	8.58832	up	AI429214
ENSMUSG00000112278	4.34055	8.58413	up	Gm30025
ENSMUSG00000032502	-1.91859	8.57983	down	Stac
ENSMUSG00000059981	-0.812647	8.57123	none	Taok2
ENSMUSG00000060938	0.676901	8.55521	none	Rpl26
ENSMUSG00000053931	0.982359	8.54373	none	Cnn3
ENSMUSG00000026924	-0.956521	8.53996	none	Sec16a
ENSMUSG00000079627	1.32427	8.53991	up	Rhox2h
ENSMUSG00000074461	2.46337	8.53851	up	Gm10699
ENSMUSG00000028049	-1.32092	8.53773	down	Scamp3
ENSMUSG00000040502	-0.929797	8.5341	none	2020-03-09
ENSMUSG00000034412	-1.44497	8.5341	down	Tbc1d10a
ENSMUSG00000024026	1.11539	8.52082	up	Glo1
ENSMUSG00000036256	1.07529	8.5153	up	Igfbp7
ENSMUSG00000099647	1.74971	8.48211	up	Gm5776
ENSMUSG00000016481	1.44362	8.48112	up	Cr1l
ENSMUSG00000079658	1.01482	8.47432	up	Eloc
ENSMUSG00000028952	-1.22385	8.47311	down	Zbtb48
ENSMUSG00000038611	-0.865034	8.47166	none	Phrf1
ENSMUSG00000040462	-0.822116	8.46593	none	Os9
ENSMUSG00000031782	-0.869953	8.46068	none	Coq9
ENSMUSG00000038429	-0.949419	8.45162	none	Usp5
ENSMUSG00000026421	-0.700246	8.44855	none	Csrp1
ENSMUSG00000042579	2.02178	8.43943	up	4632404H12Rik
ENSMUSG00000028973	-1.27016	8.43876	down	Abcb8
ENSMUSG00000021996	0.995178	8.43287	none	Esd
ENSMUSG00000071533	0.9259	8.4287	none	Pcnp
ENSMUSG00000042622	0.644748	8.42716	none	Maff
ENSMUSG00000033697	-1.18416	8.42611	down	Arhgap39
ENSMUSG00000031060	-0.811292	8.42538	none	Rbm10
ENSMUSG00000105858	4.71168	8.41406	up	2310074N15Rik
ENSMUSG00000031387	-1.08395	8.39563	down	Renbp
ENSMUSG00000095597	-0.776041	8.39532	none	Gm6472
ENSMUSG00000041459	0.634663	8.39111	none	Tardbp
ENSMUSG00000036057	-1.33491	8.38726	down	Ptpn23
ENSMUSG00000032615	-1.17291	8.38181	down	Nt5m
ENSMUSG00000022614	-0.953475	8.37926	none	Lmf2
ENSMUSG00000052139	-1.22243	8.37694	down	Babam2
ENSMUSG00000050144	-1.5256	8.37445	down	Slc25a44
ENSMUSG00000006575	-0.752991	8.37277	none	Rundc3a
ENSMUSG00000002625	-0.837879	8.36871	none	Akap8l
ENSMUSG00000026739	-0.632945	8.3684	none	Bmi1
ENSMUSG00000017831	0.8696	8.3684	none	Rab5a
ENSMUSG00000032735	2.50884	8.3633	up	Ablim3
ENSMUSG00000066798	1.50804	8.35376	up	Zbtb6
ENSMUSG00000052428	-0.724176	8.33854	none	Tmco1
ENSMUSG00000042747	0.87843	8.3382	none	Krtcap2
ENSMUSG00000002767	-1.02917	8.32702	down	Mrpl2
ENSMUSG00000026933	-0.920028	8.32322	none	Camsap1
ENSMUSG00000107002	0.935161	8.29853	none	0610012G03Rik
ENSMUSG00000028179	1.23403	8.29853	up	Cth
ENSMUSG00000051579	0.970038	8.29853	none	Tceal8
ENSMUSG00000042729	-0.913901	8.28445	none	Wdr74
ENSMUSG00000032485	-1.09705	8.26816	down	Scap
ENSMUSG00000023068	0.867989	8.2592	none	Nus1
ENSMUSG00000045538	1.00998	8.2551	up	Ddx28
ENSMUSG00000099094	5.77706	8.2551	up	Gm19569
ENSMUSG00000039230	-1.09815	8.25459	down	Tbcd
ENSMUSG00000020576	-1.3394	8.23676	down	Nbas
ENSMUSG00000027454	1.34376	8.23643	up	Gins1
ENSMUSG00000024571	-0.903393	8.2349	none	Gm16286
ENSMUSG00000035885	0.775091	8.21134	none	Cox8a
ENSMUSG00000029223	0.651901	8.20529	none	Uchl1
ENSMUSG00000020601	1.2628	8.20341	up	Trib2
ENSMUSG00000025384	-1.4512	8.20197	down	Faap100
ENSMUSG00000035828	-0.586094	8.19902	none	Pim3
ENSMUSG00000041431	0.963882	8.19112	none	Ccnb1
ENSMUSG00000021892	1.64986	8.18702	up	Sh3bp5
ENSMUSG00000046432	0.772933	8.18445	none	Bex3
ENSMUSG00000000301	-1.49189	8.1838	down	Pemt
ENSMUSG00000023971	-1.32139	8.17898	down	Rrp36
ENSMUSG00000026853	-1.10567	8.17443	down	Crat
ENSMUSG00000022556	-1.07371	8.15108	down	Hsf1
ENSMUSG00000015363	-0.723929	8.14965	none	Trabd
ENSMUSG00000104986	2.36861	8.14915	up	1600023N17Rik
ENSMUSG00000051817	-0.885207	8.14849	none	Sox12
ENSMUSG00000031819	-0.740002	8.1387	none	Emc8
ENSMUSG00000007036	-1.23379	8.12738	down	Abhd16a
ENSMUSG00000030881	-0.734645	8.12105	none	Arfip2
ENSMUSG00000042682	0.74004	8.11421	none	Selenok
ENSMUSG00000063382	-1.40478	8.10497	down	Bcl9l
ENSMUSG00000025747	0.754167	8.09344	none	Tyms
ENSMUSG00000049339	-0.902498	8.0875	none	Retreg2
ENSMUSG00000032349	1.13444	8.0842	up	Elovl5
ENSMUSG00000030695	-0.589858	8.08386	none	Aldoa
ENSMUSG00000028480	1.00444	8.0822	up	Glipr2
ENSMUSG00000031828	-1.50919	8.0674	down	Klhl36
ENSMUSG00000024429	-0.962655	8.06628	none	Gnl1
ENSMUSG00000062683	-0.854274	8.06315	none	Atp5g2
ENSMUSG00000050071	1.69092	8.06294	up	Bex1
ENSMUSG00000034126	-1.56583	8.05677	down	Pomt2
ENSMUSG00000024777	-1.00725	8.04689	down	Ppp2r5b
ENSMUSG00000061848	-0.786576	8.04438	none	Gm5805
ENSMUSG00000035478	-0.888541	8.02755	none	Mbd3
ENSMUSG00000041164	-0.799594	8.01993	none	Zmiz2
ENSMUSG00000003344	-0.975209	8.01945	none	Btbd2
ENSMUSG00000110129	2.50503	8.0191	up	Gm45453
ENSMUSG00000039989	0.826856	8.0173	none	Cbx4
ENSMUSG00000011751	-1.40866	8.00221	down	Sptbn4
ENSMUSG00000020098	1.13108	7.99664	up	Pcbd1
ENSMUSG00000032262	1.02921	7.98834	up	Elovl4
ENSMUSG00000025995	0.843117	7.98817	none	Wdr75
ENSMUSG00000021957	-0.805308	7.98716	none	Tkt
ENSMUSG00000003378	-1.17626	7.98406	down	Grik5
ENSMUSG00000020261	-0.950964	7.98406	none	Slc36a1
ENSMUSG00000019796	0.735596	7.98074	none	Lrp11
ENSMUSG00000005198	-0.661886	7.97709	none	Polr2a
ENSMUSG00000043998	0.973432	7.97582	none	Mgat2
ENSMUSG00000033768	-1.34944	7.97004	down	Nrxn2
ENSMUSG00000089255	8.71714	7.9693	up	Snora78
ENSMUSG00000028419	0.964986	7.9693	none	Chmp5
ENSMUSG00000037278	-0.903517	7.96307	none	Tmem97
ENSMUSG00000020917	0.880049	7.95505	none	Acly
ENSMUSG00000064043	-1.46225	7.95487	down	Trerf1
ENSMUSG00000032536	-1.0035	7.95368	down	Trak1
ENSMUSG00000042770	0.904335	7.9522	none	Hebp1
ENSMUSG00000048970	2.30031	7.94814	up	C1galt1c1
ENSMUSG00000028719	1.06981	7.94085	up	Cmpk1
ENSMUSG00000028409	1.39164	7.93792	up	Smu1
ENSMUSG00000056749	1.04248	7.93442	up	Nfil3
ENSMUSG00000079317	1.61508	7.92893	up	Trappc2
ENSMUSG00000029528	-0.93311	7.91784	none	Pxn
ENSMUSG00000032741	-1.38344	7.91035	down	Tpcn1
ENSMUSG00000058056	1.6101	7.89843	up	Palld
ENSMUSG00000084113	2.48152	7.89796	up	Gm14277
ENSMUSG00000031641	1.15735	7.89414	up	Cbr4
ENSMUSG00000034707	-0.807239	7.89414	none	Gns
ENSMUSG00000072612	3.15089	7.89312	up	Gm10382
ENSMUSG00000041765	-1.32359	7.87884	down	Ubac2
ENSMUSG00000039515	-0.70385	7.87357	none	Ptpa
ENSMUSG00000010045	1.03201	7.86161	up	Tmem115
ENSMUSG00000022438	-1.29539	7.85872	down	Parvb
ENSMUSG00000024758	0.925832	7.85848	none	Rtn3
ENSMUSG00000038248	-1.43576	7.83702	down	Sobp
ENSMUSG00000025218	-1.23585	7.82628	down	Poll
ENSMUSG00000037531	1.07634	7.81916	up	Mrpl47
ENSMUSG00000052934	-1.12583	7.81634	down	Fbxo31
ENSMUSG00000032328	0.902453	7.81278	none	Tmem30a
ENSMUSG00000044477	-0.884974	7.80283	none	Zfand3
ENSMUSG00000020898	-1.04208	7.78917	down	Ctc1
ENSMUSG00000018428	-0.914696	7.78636	none	Akap1
ENSMUSG00000067194	0.711194	7.78283	none	Eif1ax
ENSMUSG00000015889	0.97188	7.77456	none	Lta4h
ENSMUSG00000030987	-0.977182	7.7626	none	Stim1
ENSMUSG00000026511	1.05833	7.75587	up	Srp9
ENSMUSG00000112302	2.47821	7.75156	up	Gm48226
ENSMUSG00000020738	2.52193	7.74831	up	Sumo2
ENSMUSG00000048758	1.42566	7.74156	up	Rpl29
ENSMUSG00000026260	-0.712292	7.73201	none	Ndufa10
ENSMUSG00000016552	-1.2635	7.7215	down	Foxred2
ENSMUSG00000100691	1.74073	7.71841	up	2010320M18Rik
ENSMUSG00000002280	-0.975591	7.71671	none	Narfl
ENSMUSG00000006360	1.49421	7.70986	up	Crip1
ENSMUSG00000055760	1.21463	7.70841	up	Gemin6
ENSMUSG00000001729	-0.691106	7.70469	none	Akt1
ENSMUSG00000037434	1.14608	7.69361	up	Slc30a1
ENSMUSG00000085156	-0.688209	7.68904	none	Snhg15
ENSMUSG00000028622	-0.917016	7.68846	none	Mrpl37
ENSMUSG00000022769	0.701545	7.67712	none	Sdf2l1
ENSMUSG00000031672	0.750639	7.677	none	Got2
ENSMUSG00000084910	8.5967	7.65762	up	C630043F03Rik
ENSMUSG00000038290	-1.09105	7.6542	down	Smg6
ENSMUSG00000003546	-1.52469	7.64631	down	Klc4
ENSMUSG00000038909	-0.866967	7.64569	none	Kat7
ENSMUSG00000079037	0.998502	7.64494	none	Prnp
ENSMUSG00000024940	-1.29697	7.64107	down	Ltbp3
ENSMUSG00000022394	-0.933276	7.63998	none	L3mbtl2
ENSMUSG00000003233	-1.14313	7.63419	down	Dvl3
ENSMUSG00000028180	0.827521	7.62993	none	Zranb2
ENSMUSG00000041841	0.816658	7.62318	none	Rpl37
ENSMUSG00000031701	0.58172	7.61904	none	Dnaja2
ENSMUSG00000001910	-0.875537	7.61426	none	Nacc1
ENSMUSG00000001403	0.786734	7.61191	none	Ube2c
ENSMUSG00000035206	-1.14165	7.58617	down	Sppl2b
ENSMUSG00000068220	0.739569	7.58315	none	Lgals1
ENSMUSG00000079036	-0.849536	7.57305	none	Alkbh1
ENSMUSG00000023990	-1.12725	7.56976	down	Tfeb
ENSMUSG00000071644	-0.609954	7.56342	none	Eef1g
ENSMUSG00000024853	-0.733977	7.56121	none	Sf3b2
ENSMUSG00000029001	-1.18346	7.55924	down	Fbxo44
ENSMUSG00000059058	1.57588	7.55206	up	Tma7-ps
ENSMUSG00000021728	0.663064	7.5514	none	Emb
ENSMUSG00000035530	0.553028	7.54174	none	Eif1
ENSMUSG00000029465	0.937488	7.54174	none	Arpc3
ENSMUSG00000030428	2.51399	7.53812	up	Ttyh1
ENSMUSG00000063904	-1.13634	7.53016	down	Dpp3
ENSMUSG00000030871	-0.979426	7.51634	none	Ears2
ENSMUSG00000057113	0.49422	7.51083	none	Npm1
ENSMUSG00000029147	-0.723601	7.50513	none	Ppm1g
ENSMUSG00000070939	-0.972367	7.49981	none	Tgfbrap1
ENSMUSG00000073684	-1.1086	7.49955	down	Faap20
ENSMUSG00000041684	-0.918544	7.49922	none	Bivm
ENSMUSG00000073725	-1.06942	7.49856	down	Lmbrd1
ENSMUSG00000092680	-1.73163	7.49687	down	Snord55
ENSMUSG00000052833	-1.06251	7.49569	down	Sae1
ENSMUSG00000036299	0.848042	7.49408	none	BC031181
ENSMUSG00000001285	-0.755853	7.49037	none	Myg1
ENSMUSG00000048930	-1.07726	7.48976	down	Tada3
ENSMUSG00000057788	-1.06229	7.48968	down	Ddx49
ENSMUSG00000037966	-1.0951	7.482	down	Ninj1
ENSMUSG00000007777	1.27926	7.47045	up	0610009B22Rik
ENSMUSG00000021951	-1.06162	7.45872	down	Eef1akmt1
ENSMUSG00000021256	-1.33813	7.45841	down	Vash1
ENSMUSG00000027649	-0.856106	7.4579	none	Ctnnbl1
ENSMUSG00000018501	-0.915564	7.44073	none	Ncor1
ENSMUSG00000024797	-1.31031	7.4366	down	Vps51
ENSMUSG00000059751	0.568383	7.41366	none	Rps3a3
ENSMUSG00000022338	1.05776	7.40941	up	Eny2
ENSMUSG00000021190	-0.672105	7.40885	none	Lgmn
ENSMUSG00000005674	-2.05785	7.40885	down	Tomm40l
ENSMUSG00000026956	-1.62651	7.40418	down	Uap1l1
ENSMUSG00000006456	-1.04587	7.39366	down	Rbm14
ENSMUSG00000101111	1.33289	7.3874	up	Gm28437
ENSMUSG00000033323	-0.954855	7.38668	none	Ctdp1
ENSMUSG00000025937	1.15224	7.38289	up	Lactb2
ENSMUSG00000028134	-1.04553	7.37947	down	Ptbp2
ENSMUSG00000060519	0.853697	7.37771	none	Tor3a
ENSMUSG00000039577	-1.76903	7.37054	down	Nphp4
ENSMUSG00000028412	1.43943	7.35951	up	Slc44a1
ENSMUSG00000021694	-0.928397	7.35654	none	Ercc8
ENSMUSG00000054611	-0.831169	7.35654	none	Kdm2a
ENSMUSG00000091383	2.57375	7.35019	up	Hist1h2al
ENSMUSG00000048445	-1.19553	7.34012	down	Ccdc57
ENSMUSG00000044813	-1.06773	7.33945	down	Shb
ENSMUSG00000003814	-0.487947	7.33745	none	Calr
ENSMUSG00000038828	-0.868963	7.33687	none	Tmem214
ENSMUSG00000034203	1.0443	7.33538	up	Chchd4
ENSMUSG00000037152	1.1009	7.32472	up	Ndufc1
ENSMUSG00000008153	-1.4003	7.32169	down	Clstn3
ENSMUSG00000025203	0.701121	7.31329	none	Scd2
ENSMUSG00000031353	0.669253	7.30941	none	Rbbp7
ENSMUSG00000034220	-0.865733	7.30834	none	Gpc1
ENSMUSG00000018583	-0.570254	7.30629	none	G3bp1
ENSMUSG00000032897	-1.02177	7.30296	down	Nfyc
ENSMUSG00000000120	-0.645305	7.28988	none	Ngfr
ENSMUSG00000020284	-0.881793	7.28664	none	1810043G02Rik
ENSMUSG00000031631	1.3316	7.28066	up	Cfap97
ENSMUSG00000030595	-0.779523	7.27986	none	Nfkbib
ENSMUSG00000061477	-0.756779	7.27777	none	Rps7
ENSMUSG00000022382	-3.44707	7.27412	down	Wnt7b
ENSMUSG00000059070	-0.637754	7.27354	none	Rpl18
ENSMUSG00000030822	-0.919189	7.26687	none	Prr14
ENSMUSG00000025337	0.723788	7.26432	none	Sbds
ENSMUSG00000030934	1.25203	7.26021	up	Oat
ENSMUSG00000029681	-0.694056	7.25866	none	Bcl7b
ENSMUSG00000089999	1.90152	7.25514	up	Gm6485
ENSMUSG00000039530	0.631832	7.25514	none	Tusc3
ENSMUSG00000051346	1.30945	7.25377	up	Spryd4
ENSMUSG00000022323	1.53867	7.25083	up	Rida
ENSMUSG00000090812	2.65587	7.24274	up	Samd15
ENSMUSG00000060739	0.687551	7.23271	none	Nsa2
ENSMUSG00000020271	-0.772943	7.22904	none	Fbxw11
ENSMUSG00000029152	0.825601	7.22904	none	Ociad1
ENSMUSG00000046441	1.48341	7.22618	up	Cmtr2
ENSMUSG00000073676	0.759951	7.22101	none	Hspe1
ENSMUSG00000045763	0.605093	7.21684	none	Basp1
ENSMUSG00000037049	-0.919329	7.21498	none	Smpd1
ENSMUSG00000056899	-1.70095	7.21153	down	Immp2l
ENSMUSG00000060600	-1.46201	7.21067	down	Eno3
ENSMUSG00000061731	-1.06724	7.2106	down	Ext1
ENSMUSG00000001383	0.854465	7.19167	none	Zmat2
ENSMUSG00000063882	1.19671	7.18373	up	Uqcrh
ENSMUSG00000037979	-0.74372	7.1814	none	Ccdc92
ENSMUSG00000040250	-0.926179	7.17916	none	Ints13
ENSMUSG00000046675	1.15665	7.17633	up	Tmem251
ENSMUSG00000032187	-0.921389	7.17258	none	Smarca4
ENSMUSG00000025162	-0.634162	7.17235	none	Csnk1d
ENSMUSG00000029380	1.72517	7.16809	up	Cxcl1
ENSMUSG00000029345	-0.9002	7.16782	none	Tfip11
ENSMUSG00000038762	-0.854406	7.16609	none	Abcf1
ENSMUSG00000062190	-1.21968	7.15867	down	Lancl2
ENSMUSG00000020780	-0.779772	7.15715	none	Srp68
ENSMUSG00000032407	-0.794547	7.15503	none	U2surp
ENSMUSG00000113769	1.72105	7.14673	up	5033406O09Rik
ENSMUSG00000028849	-0.845109	7.14624	none	Map7d1
ENSMUSG00000021537	1.05659	7.14563	up	Cetn3
ENSMUSG00000070420	-1.00151	7.14534	down	Zscan25
ENSMUSG00000042572	-0.775887	7.13383	none	Ube2q1
ENSMUSG00000075600	-2.09195	7.13063	down	Zc3h3
ENSMUSG00000026750	0.745245	7.12955	none	Psmb7
ENSMUSG00000015605	-0.896013	7.12857	none	Srf
ENSMUSG00000042178	-1.12764	7.11818	down	Armc5
ENSMUSG00000011832	-1.78945	7.10789	down	Evi5l
ENSMUSG00000033228	-0.719902	7.10748	none	Scaf11
ENSMUSG00000022453	-1.08936	7.09817	down	Naga
ENSMUSG00000027122	0.955035	7.09354	none	Arl14ep
ENSMUSG00000024501	0.85287	7.09224	none	Dpysl3
ENSMUSG00000045140	2.10704	7.09048	up	Pigw
ENSMUSG00000046215	1.44039	7.08627	up	Rprml
ENSMUSG00000026765	-8.44789	7.07697	down	Lypd6b
ENSMUSG00000055762	-0.642111	7.07467	none	Eef1d
ENSMUSG00000022283	0.432579	7.05906	none	Pabpc1
ENSMUSG00000025792	-1.40794	7.05906	down	Slc25a10
ENSMUSG00000029911	1.22769	7.05906	up	Ssbp1
ENSMUSG00000048832	-1.09528	7.05906	down	Vps37c
ENSMUSG00000022403	-0.622271	7.05424	none	St13
ENSMUSG00000020307	-0.607663	7.04137	none	Cdc34
ENSMUSG00000029723	-0.747492	7.0364	none	Tsc22d4
ENSMUSG00000003166	-1.3691	7.03586	down	Dgcr2
ENSMUSG00000038722	0.742973	7.03044	none	Bud31
ENSMUSG00000051769	1.74232	7.02983	up	Wfdc15a
ENSMUSG00000116898	3.32088	7.02142	up	Gm49785
ENSMUSG00000039804	-0.948785	7.02114	none	Ncoa5
ENSMUSG00000021901	-0.852914	7.0139	none	Bap1
ENSMUSG00000024970	-1.14051	7.01128	down	Spindoc
ENSMUSG00000037344	-1.35936	7.01128	down	Slc12a9
ENSMUSG00000021635	-0.8027	7.01001	none	Rad17
ENSMUSG00000061981	-1.13695	7.01001	down	Flot2
ENSMUSG00000063632	1.35361	7.00952	up	Sox11
ENSMUSG00000069301	8.37747	7.00952	up	Hist1h2ag
ENSMUSG00000066178	8.37554	6.98779	up	6030445D17Rik
ENSMUSG00000042111	0.635346	6.98779	none	Ccdc115
ENSMUSG00000032127	-0.854518	6.98779	none	Vps11
ENSMUSG00000003534	-0.730279	6.98779	none	Ddr1
ENSMUSG00000004788	-0.893675	6.98533	none	Eif2b2
ENSMUSG00000046269	2.11389	6.98292	up	Usp27x
ENSMUSG00000020834	-1.81643	6.98194	down	Dhrs13
ENSMUSG00000001829	-0.7991	6.98194	none	Clpb
ENSMUSG00000029060	-0.888967	6.9817	none	Mib2
ENSMUSG00000006930	0.678127	6.97919	none	Hap1
ENSMUSG00000043881	2.96091	6.97318	up	Kbtbd7
ENSMUSG00000109865	0.631191	6.96846	none	Hspa14
ENSMUSG00000055013	-0.900868	6.96255	none	Agap1
ENSMUSG00000060591	1.22971	6.96093	up	Ifitm2
ENSMUSG00000003346	-0.883123	6.95914	none	Abhd17a
ENSMUSG00000020412	-0.798824	6.95914	none	Ascc2
ENSMUSG00000020224	0.614761	6.95733	none	Llph
ENSMUSG00000069273	5.45337	6.94415	up	Hist1h3e
ENSMUSG00000107383	-0.655374	6.94252	none	Gm4366
ENSMUSG00000063052	1.20718	6.92975	up	Lrrc40
ENSMUSG00000020303	0.948696	6.92793	none	Stc2
ENSMUSG00000074171	3.27245	6.92486	up	Gm6658
ENSMUSG00000036678	-1.02103	6.91288	down	Aaas
ENSMUSG00000047613	0.691815	6.90194	none	A430005L14Rik
ENSMUSG00000062444	-1.11158	6.89449	down	Ap3b2
ENSMUSG00000025161	-0.510779	6.8912	none	Slc16a3
ENSMUSG00000062075	-0.85691	6.89009	none	Lmnb2
ENSMUSG00000028437	-1.09386	6.88715	down	Ubap1
ENSMUSG00000029209	1.33879	6.8853	up	Gnpda2
ENSMUSG00000029265	0.789852	6.88053	none	Dr1
ENSMUSG00000024608	-0.642418	6.88053	none	Rps14
ENSMUSG00000026926	0.683625	6.87936	none	Pmpca
ENSMUSG00000109703	8.34513	6.87192	up	Gm45299
ENSMUSG00000038374	0.729776	6.8701	none	Rbm8a
ENSMUSG00000062611	0.870435	6.86657	none	Rps3a2
ENSMUSG00000004567	-0.874896	6.85736	none	Mcoln1
ENSMUSG00000074406	-1.14089	6.84645	down	Zfp628
ENSMUSG00000096983	3.0415	6.83938	up	2010015M23Rik
ENSMUSG00000037525	1.02159	6.83871	up	Bcdin3d
ENSMUSG00000041632	-0.830512	6.83643	none	Mrps27
ENSMUSG00000009079	-0.50387	6.83169	none	Ewsr1
ENSMUSG00000079139	0.807015	6.82402	none	Gm4204
ENSMUSG00000056579	0.789851	6.82402	none	Tug1
ENSMUSG00000015599	-1.07001	6.81225	down	Ttbk1
ENSMUSG00000005683	0.607657	6.81088	none	Cs
ENSMUSG00000036882	-0.812847	6.80793	none	Arhgap33
ENSMUSG00000039001	1.03067	6.80757	up	Rps21
ENSMUSG00000018848	0.700289	6.806	none	Rars
ENSMUSG00000031146	0.956275	6.80007	none	Plp2
ENSMUSG00000037286	-1.17602	6.78207	down	Stag1
ENSMUSG00000050379	1.3439	6.7774	up	2020-09-06
ENSMUSG00000046707	-0.735294	6.77672	none	Csnk2a2
ENSMUSG00000038644	-0.868613	6.77426	none	Pold1
ENSMUSG00000024190	1.03774	6.77392	up	Dusp1
ENSMUSG00000029234	1.01517	6.76926	up	Tmem165
ENSMUSG00000035722	-0.965301	6.76471	none	Abca7
ENSMUSG00000034936	1.44604	6.7627	up	Arl4d
ENSMUSG00000025283	0.975965	6.76186	none	Sat1
ENSMUSG00000020476	-0.947186	6.7606	none	Dbnl
ENSMUSG00000015087	-0.641155	6.75954	none	Rabl6
ENSMUSG00000014426	-1.34431	6.75954	down	Map3k4
ENSMUSG00000022010	0.664543	6.75411	none	Tsc22d1
ENSMUSG00000100210	4.22346	6.74308	up	Hist1h3f
ENSMUSG00000002881	1.09942	6.73861	up	Nab1
ENSMUSG00000020868	-1.6579	6.73647	down	Xylt2
ENSMUSG00000050822	-1.10824	6.73053	down	Slc29a4
ENSMUSG00000019235	-1.43417	6.72656	down	Rps6kl1
ENSMUSG00000103715	2.44677	6.70937	up	4933431K14Rik
ENSMUSG00000051557	-0.860177	6.70371	none	Pusl1
ENSMUSG00000025332	-0.867618	6.7033	none	Kdm5c
ENSMUSG00000041341	-1.06011	6.70016	down	Atg2b
ENSMUSG00000015536	0.883053	6.69482	none	Mocs2
ENSMUSG00000041346	-1.7054	6.68796	down	Wrap53
ENSMUSG00000078695	1.53161	6.68421	up	Cisd3
ENSMUSG00000024309	0.948361	6.68265	none	Pfdn6
ENSMUSG00000027465	-0.810053	6.68113	none	Tbc1d20
ENSMUSG00000024276	1.54267	6.6803	up	Zfp397
ENSMUSG00000028977	1.72151	6.67052	up	Casz1
ENSMUSG00000043421	1.40486	6.66881	up	Hilpda
ENSMUSG00000018362	0.839675	6.66837	none	Kpna2
ENSMUSG00000040385	-0.700131	6.66748	none	Ppp1ca
ENSMUSG00000025512	-1.01825	6.65237	down	Chid1
ENSMUSG00000039886	-0.798644	6.65192	none	Tmem120a
ENSMUSG00000024403	1.57616	6.6502	up	Atp6v1g2
ENSMUSG00000009035	-0.857743	6.643	none	Tmem184b
ENSMUSG00000031533	0.742567	6.63855	none	Mrps31
ENSMUSG00000045980	-1.24516	6.63265	down	Tmem104
ENSMUSG00000037331	-0.581434	6.63117	none	Larp1
ENSMUSG00000000827	0.954256	6.62708	none	Tpd52l2
ENSMUSG00000042548	-1.06593	6.62429	down	Asxl1
ENSMUSG00000035354	-0.834357	6.61304	none	Uvrag
ENSMUSG00000037029	1.04906	6.61115	up	Zfp146
ENSMUSG00000029034	-1.04691	6.60976	down	Ints11
ENSMUSG00000071054	-0.626976	6.5988	none	Safb
ENSMUSG00000039640	-0.868529	6.57988	none	Mrpl12
ENSMUSG00000024423	-0.851286	6.57988	none	Impact
ENSMUSG00000055745	0.952129	6.56225	none	Rtl6
ENSMUSG00000020922	0.85507	6.5561	none	Lsm12
ENSMUSG00000021277	-1.3868	6.55319	down	Traf3
ENSMUSG00000025531	-1.18301	6.55222	down	Chm
ENSMUSG00000020107	0.570003	6.55002	none	Anapc16
ENSMUSG00000026883	-1.11671	6.5488	down	Dab2ip
ENSMUSG00000078812	0.528147	6.53867	none	Eif5a
ENSMUSG00000043733	-0.767414	6.5377	none	Ptpn11
ENSMUSG00000006731	-1.09174	6.53351	down	B4galnt1
ENSMUSG00000032526	0.981472	6.53	none	Ss18l2
ENSMUSG00000026880	0.557494	6.52802	none	Stom
ENSMUSG00000069302	8.24646	6.52725	up	Hist1h2ah
ENSMUSG00000081071	4.47344	6.52625	up	Gm9836
ENSMUSG00000049721	-2.97431	6.52614	down	Gal3st1
ENSMUSG00000044576	-1.70854	6.52268	down	Garem2
ENSMUSG00000029328	-0.526594	6.52135	none	Hnrnpdl
ENSMUSG00000050088	1.73265	6.52128	up	1600012H06Rik
ENSMUSG00000030682	-0.650276	6.51741	none	Cdipt
ENSMUSG00000072419	2.01606	6.51607	up	Dppa2
ENSMUSG00000026696	1.17383	6.51526	up	Vamp4
ENSMUSG00000029505	-1.18822	6.51371	down	Ep400
ENSMUSG00000026280	-0.782457	6.51271	none	Atg4b
ENSMUSG00000057342	-1.11749	6.5061	down	Sphk2
ENSMUSG00000066170	2.69055	6.50093	up	E230001N04Rik
ENSMUSG00000038489	0.932833	6.49642	none	Polr2l
ENSMUSG00000044005	-1.03816	6.49641	down	Gls2
ENSMUSG00000062044	-1.13096	6.49427	down	Lmtk3
ENSMUSG00000028991	-0.885138	6.49098	none	Mtor
ENSMUSG00000022557	-0.813832	6.48468	none	Bop1
ENSMUSG00000037772	0.642018	6.48442	none	Mrpl23
ENSMUSG00000062012	-1.30422	6.48185	down	Zfp13
ENSMUSG00000037519	-0.850341	6.47407	none	Ppfia1
ENSMUSG00000024002	-0.730049	6.47253	none	Brd4
ENSMUSG00000036862	-1.03838	6.47109	down	Dchs1
ENSMUSG00000028551	1.10071	6.47109	up	Cdkn2c
ENSMUSG00000055681	-0.660668	6.46993	none	Cope
ENSMUSG00000022619	-0.754391	6.46954	none	Mapk8ip2
ENSMUSG00000002319	-0.969618	6.46617	none	Ipo4
ENSMUSG00000078126	1.32908	6.46607	up	Rpl23a-ps3
ENSMUSG00000029219	1.08827	6.46333	up	Slc10a4
ENSMUSG00000034613	-1.14623	6.46076	down	Ppm1h
ENSMUSG00000028107	-0.975742	6.45675	none	Tars2
ENSMUSG00000097971	0.521699	6.45533	none	Gm26917
ENSMUSG00000110768	1.42578	6.45523	up	Gm18541
ENSMUSG00000024049	-1.82242	6.45353	down	Myom1
ENSMUSG00000065145	3.78229	6.43872	up	Vaultrc5
ENSMUSG00000078619	-1.1321	6.43745	down	Smarcd2
ENSMUSG00000017288	-1.11461	6.43729	down	Vps53
ENSMUSG00000041757	-0.897778	6.43589	none	Plekha6
ENSMUSG00000057134	0.606357	6.42312	none	Ado
ENSMUSG00000036850	1.04252	6.42303	up	Mrpl41
ENSMUSG00000025261	-0.608061	6.42303	none	Huwe1
ENSMUSG00000027931	1.09295	6.41957	up	Npr1
ENSMUSG00000035585	-0.801958	6.41152	none	Tsen34
ENSMUSG00000033701	-0.744794	6.40899	none	Acbd6
ENSMUSG00000034880	0.948711	6.40535	none	Mrpl34
ENSMUSG00000038412	0.828024	6.40427	none	Higd1a
ENSMUSG00000061288	-1.56962	6.40071	down	Taok3
ENSMUSG00000059409	-0.940688	6.39741	none	Ppp2r5d
ENSMUSG00000062006	0.734088	6.39739	none	Rpl34
ENSMUSG00000033454	1.06975	6.39615	up	Zbtb1
ENSMUSG00000039834	-1.39048	6.39505	down	Zfp335
ENSMUSG00000075585	1.95866	6.39199	up	6330403L08Rik
ENSMUSG00000038803	1.23057	6.39122	up	Ost4
ENSMUSG00000020111	-0.722401	6.38961	none	Micu1
ENSMUSG00000040495	1.81162	6.38807	up	Chrm4
ENSMUSG00000042506	-0.927299	6.38157	none	Usp22
ENSMUSG00000021079	1.26767	6.36094	up	Timm9
ENSMUSG00000064358	1.12397	6.35895	up	mt-Co3
ENSMUSG00000030697	-0.915288	6.35313	none	Ppp4c
ENSMUSG00000032802	1.15196	6.35134	up	Srxn1
ENSMUSG00000024145	1.1611	6.34964	up	Pigf
ENSMUSG00000026049	0.78091	6.34283	none	Tex30
ENSMUSG00000039754	-1.09749	6.3392	down	Alkbh4
ENSMUSG00000068732	1.00459	6.3392	up	Tmem167b
ENSMUSG00000024357	-1.16375	6.33732	down	Sil1
ENSMUSG00000000751	0.80837	6.33313	none	Rpa1
ENSMUSG00000042642	-1.23032	6.32659	down	Flad1
ENSMUSG00000025817	0.923104	6.32175	none	Nudt5
ENSMUSG00000070319	-0.789005	6.32163	none	Eif3g
ENSMUSG00000035212	1.64845	6.29986	up	Leprot
ENSMUSG00000027746	1.00315	6.29778	up	Ufm1
ENSMUSG00000025486	-0.946922	6.29644	none	Sirt3
ENSMUSG00000054074	1.16241	6.28332	up	Skida1
ENSMUSG00000003660	-0.811688	6.28318	none	Snrnp200
ENSMUSG00000041815	-0.636506	6.28161	none	Poldip3
ENSMUSG00000039232	1.32951	6.26483	up	Stx11
ENSMUSG00000027206	0.618804	6.26481	none	Cops2
ENSMUSG00000026860	-0.99172	6.26234	none	Sh3glb2
ENSMUSG00000051671	0.987282	6.25616	none	Coa6
ENSMUSG00000033970	1.10813	6.25604	up	Rfc3
ENSMUSG00000000902	-0.812337	6.25604	none	Smarcb1
ENSMUSG00000057278	0.962213	6.25055	none	Snrpg
ENSMUSG00000029131	0.855423	6.24192	none	Dnajb6
ENSMUSG00000020897	1.05577	6.23993	up	Aurkb
ENSMUSG00000000171	0.633634	6.2292	none	Sdhd
ENSMUSG00000040506	-1.2141	6.22872	down	Ambra1
ENSMUSG00000028029	0.548645	6.22824	none	Aimp1
ENSMUSG00000050989	-0.98821	6.22756	none	Selenon
ENSMUSG00000036752	0.632164	6.21115	none	Tubb4b
ENSMUSG00000029426	0.791254	6.21055	none	Scarb2
ENSMUSG00000050914	0.857181	6.21028	none	Ankrd37
ENSMUSG00000024319	-1.18032	6.20128	down	Vps52
ENSMUSG00000027940	-0.646857	6.19229	none	Tpm3
ENSMUSG00000025821	-1.29857	6.18573	down	Zfp282
ENSMUSG00000041609	-0.87804	6.1826	none	Bicdl1
ENSMUSG00000005202	-2.18033	6.17348	down	Shbg
ENSMUSG00000024273	1.60667	6.16663	up	2700062C07Rik
ENSMUSG00000071649	-0.727227	6.16066	none	B3gat3
ENSMUSG00000040782	-0.913229	6.16066	none	Cop1
ENSMUSG00000022214	-1.33192	6.15847	down	Dcaf11
ENSMUSG00000052928	-1.20459	6.14945	down	Ctif
ENSMUSG00000007659	-1.50552	6.14931	down	Bcl2l1
ENSMUSG00000058147	1.11544	6.14931	up	Xlr3c
ENSMUSG00000003863	-1.01614	6.14662	down	Ppfia3
ENSMUSG00000082908	1.11698	6.14487	up	Gm13736
ENSMUSG00000045917	-1.63142	6.13992	down	Tmem268
ENSMUSG00000025354	1.00969	6.1337	up	Dnajc14
ENSMUSG00000027327	-1.05964	6.13271	down	1700037H04Rik
ENSMUSG00000046667	1.85357	6.13059	up	Rbm12b1
ENSMUSG00000029422	-0.664641	6.13014	none	Rsrc2
ENSMUSG00000024033	1.11608	6.1272	up	Rsph1
ENSMUSG00000002279	-1.08998	6.1245	down	Lmf1
ENSMUSG00000038545	-0.969662	6.12338	none	Cul7
ENSMUSG00000026107	0.936292	6.11685	none	Nabp1
ENSMUSG00000079111	0.52012	6.11296	none	Kdelr2
ENSMUSG00000032604	-0.952803	6.11037	none	Qars
ENSMUSG00000005148	0.957143	6.10937	none	Klf5
ENSMUSG00000063412	1.23692	6.10567	up	Gm10131
ENSMUSG00000063849	-1.23877	6.10278	down	Ppcdc
ENSMUSG00000103983	1.6153	6.09886	up	Gm20045
ENSMUSG00000095677	1.26215	6.0983	up	Dynlt1f
ENSMUSG00000040511	1.30116	6.09302	up	Pvr
ENSMUSG00000034543	-0.868972	6.09189	none	Morc2a
ENSMUSG00000017119	1.15053	6.08816	up	Nbr1
ENSMUSG00000079685	-2.32733	6.08804	down	Ulbp1
ENSMUSG00000031431	0.818703	6.08426	none	Tsc22d3
ENSMUSG00000020400	-1.12448	6.08268	down	Tnip1
ENSMUSG00000030555	-1.50238	6.07857	down	Ttc23
ENSMUSG00000029545	-1.07804	6.07857	down	Acads
ENSMUSG00000024480	1.08329	6.07802	up	Ap3s1
ENSMUSG00000050721	-1.44489	6.06254	down	Plekho2
ENSMUSG00000025521	-1.19111	6.06	down	Tmem192
ENSMUSG00000008348	0.75351	6.05461	none	Ubc
ENSMUSG00000064354	0.924654	6.05389	none	mt-Co2
ENSMUSG00000081157	-2.88286	6.05389	down	Gm13552
ENSMUSG00000039523	-0.980544	6.05283	none	Cep104
ENSMUSG00000022972	1.40987	6.05279	up	Cfap298
ENSMUSG00000025880	0.826447	6.04993	none	Smad7
ENSMUSG00000025007	-0.599158	6.04862	none	Aldh18a1
ENSMUSG00000028378	1.35972	6.0461	up	Ptgr1
ENSMUSG00000058748	0.871836	6.04403	none	Zfp958
ENSMUSG00000024645	1.06374	6.03747	up	Timm21
ENSMUSG00000058402	1.29388	6.03681	up	Zfp420
ENSMUSG00000042066	-0.744876	6.03259	none	Tmcc2
ENSMUSG00000020167	-0.965484	6.03215	none	Tcf3
ENSMUSG00000041297	-0.9447	6.02708	none	Cdk13
ENSMUSG00000019773	0.964611	6.02276	none	Fbxo5
ENSMUSG00000028671	-0.882813	6.02176	none	Gale
ENSMUSG00000061306	-0.72194	6.01905	none	Slc38a10
ENSMUSG00000025555	-1.42175	6.01538	down	Farp1
ENSMUSG00000041057	-0.520354	6.01462	none	Wdr43
ENSMUSG00000038244	1.33832	6.01462	up	Mical2
ENSMUSG00000091050	2.24878	6.01277	up	9330020H09Rik
ENSMUSG00000075702	0.768613	6.00477	none	Selenom
ENSMUSG00000019975	1.19207	6.00407	up	Ikbip
ENSMUSG00000026439	0.834475	6.0035	none	Rbbp5
ENSMUSG00000026812	-1.04749	5.98774	down	Tsc1
ENSMUSG00000060038	-0.819536	5.98598	none	Dhps
ENSMUSG00000022365	-0.668835	5.98311	none	Derl1
ENSMUSG00000103726	1.2849	5.98226	up	Gm30074
ENSMUSG00000035199	0.988715	5.98149	none	Arl6ip5
ENSMUSG00000090946	2.18359	5.97374	up	Ccdc71l
ENSMUSG00000036067	-1.31279	5.96432	down	Slc2a6
ENSMUSG00000002870	-0.518113	5.96392	none	Mcm2
ENSMUSG00000028212	0.730797	5.95757	none	Ccne2
ENSMUSG00000030960	1.34173	5.95436	up	Eef1akmt2
ENSMUSG00000034974	-0.978591	5.95405	none	Dapk3
ENSMUSG00000035873	1.22438	5.95342	up	Pawr
ENSMUSG00000059291	0.551267	5.95342	none	Rpl11
ENSMUSG00000034175	-0.89613	5.95152	none	Rhbdd3
ENSMUSG00000043284	-0.708871	5.94938	none	Tmem11
ENSMUSG00000052364	2.50923	5.94251	up	B630019K06Rik
ENSMUSG00000025035	0.952457	5.94238	none	Arl3
ENSMUSG00000030850	-1.05287	5.93838	down	Ate1
ENSMUSG00000043279	1.3995	5.92699	up	Trim56
ENSMUSG00000069874	2.32331	5.92584	up	Irgm2
ENSMUSG00000027651	-1.06426	5.92051	down	Rprd1b
ENSMUSG00000023079	-0.928793	5.9172	none	Gtf2ird1
ENSMUSG00000005621	-0.890503	5.91536	none	Zfp592
ENSMUSG00000032342	-1.03195	5.90419	down	Mto1
ENSMUSG00000022463	-0.500832	5.89961	none	Srebf2
ENSMUSG00000020736	0.833684	5.89779	none	Nt5c
ENSMUSG00000040488	-0.700939	5.88901	none	Ltbp4
ENSMUSG00000048644	1.06074	5.86951	up	Ctxn1
ENSMUSG00000002052	-0.749596	5.86335	none	Supt6
ENSMUSG00000050229	1.40881	5.85269	up	Pigm
ENSMUSG00000028848	-0.916671	5.84619	none	Gpn2
ENSMUSG00000081895	0.787777	5.84407	none	Rpl17-ps10
ENSMUSG00000034021	-0.953928	5.84138	none	Pds5b
ENSMUSG00000044018	1.32279	5.84039	up	Mrpl50
ENSMUSG00000004771	1.04157	5.83643	up	Rab11a
ENSMUSG00000009563	-0.833436	5.83307	none	Tor2a
ENSMUSG00000008140	-0.866388	5.83207	none	Emc10
ENSMUSG00000075391	1.377	5.82818	up	Gm13443
ENSMUSG00000020387	-1.0894	5.82818	down	Jade2
ENSMUSG00000038331	-1.47662	5.82246	down	Satb2
ENSMUSG00000072812	1.82615	5.81963	up	Ahnak2
ENSMUSG00000025492	1.69407	5.81803	up	Ifitm3
ENSMUSG00000052419	1.12727	5.81782	up	2610001J05Rik
ENSMUSG00000043140	1.91767	5.81065	up	Tmem186
ENSMUSG00000024644	-1.00377	5.80901	down	Cndp2
ENSMUSG00000108348	2.00646	5.80836	up	Gm42372
ENSMUSG00000056692	-0.704588	5.80809	none	D17Wsu92e
ENSMUSG00000049482	-0.829207	5.80717	none	Ctu2
ENSMUSG00000074480	0.989217	5.80569	none	Mex3a
ENSMUSG00000047098	-1.41192	5.80569	down	Rnf31
ENSMUSG00000040151	-1.02617	5.80504	down	Hs2st1
ENSMUSG00000017210	-0.770425	5.79456	none	Med24
ENSMUSG00000028700	-1.69654	5.79342	down	Pomgnt1
ENSMUSG00000032870	-1.12565	5.79282	down	Smap2
ENSMUSG00000045435	1.3704	5.79252	up	Tmem60
ENSMUSG00000052488	-0.694366	5.79221	none	Cherp
ENSMUSG00000061393	-1.21317	5.78599	down	Acvr2b
ENSMUSG00000032040	-0.774638	5.78553	none	Dcps
ENSMUSG00000049106	-0.837518	5.77968	none	Dcaf5
ENSMUSG00000030654	0.883541	5.77598	none	Arl6ip1
ENSMUSG00000027222	-1.31806	5.7759	down	Pex16
ENSMUSG00000039953	-0.679089	5.77206	none	Clstn1
ENSMUSG00000041959	0.643952	5.77126	none	S100a10
ENSMUSG00000001436	-0.673268	5.77053	none	Slc19a1
ENSMUSG00000087651	1.33631	5.76981	up	1500009L16Rik
ENSMUSG00000102070	1.09822	5.76513	up	Gm28661
ENSMUSG00000033020	0.786029	5.76381	none	Polr2f
ENSMUSG00000024769	-1.67402	5.76119	down	Cdc42bpg
ENSMUSG00000036270	-0.726356	5.76077	none	Edc4
ENSMUSG00000022561	-0.671358	5.76077	none	Gpaa1
ENSMUSG00000027804	0.773927	5.74961	none	Ppid
ENSMUSG00000091337	1.36583	5.74743	up	Eid1
ENSMUSG00000026743	-0.915225	5.74423	none	Mllt10
ENSMUSG00000034059	2.51051	5.74417	up	Ypel4
ENSMUSG00000028541	-1.26199	5.74318	down	B4galt2
ENSMUSG00000029066	-0.771293	5.74266	none	Mrpl20
ENSMUSG00000044876	-1.1267	5.74137	down	Zfp444
ENSMUSG00000024414	0.942335	5.74137	none	Mrpl27
ENSMUSG00000021103	-0.90119	5.74029	none	Mnat1
ENSMUSG00000034820	-0.866551	5.73793	none	Cpsf7
ENSMUSG00000032423	0.677707	5.73785	none	Syncrip
ENSMUSG00000023089	1.7663	5.73331	up	Ndufa5
ENSMUSG00000017478	-0.629014	5.73132	none	Zc3h18
ENSMUSG00000114003	0.817147	5.72879	none	Gm9616
ENSMUSG00000045576	-1.05908	5.72529	down	St7l
ENSMUSG00000006728	-0.553798	5.72415	none	Cdk4
ENSMUSG00000100937	7.95932	5.71565	up	1700020D05Rik
ENSMUSG00000047181	-1.11327	5.70049	down	Samd14
ENSMUSG00000003873	-0.76831	5.70049	none	Bax
ENSMUSG00000051596	-3.11088	5.6967	down	Otop1
ENSMUSG00000044345	1.08337	5.69361	up	Marveld1
ENSMUSG00000040952	0.525299	5.69324	none	Rps19
ENSMUSG00000095868	3.25556	5.68135	up	Gm23136
ENSMUSG00000036459	-1.01572	5.67755	down	Wtip
ENSMUSG00000037710	0.884039	5.67624	none	Cisd1
ENSMUSG00000035674	1.02218	5.67623	up	Ndufa3
ENSMUSG00000024219	-1.15209	5.6735	down	Anks1
ENSMUSG00000044894	0.653098	5.67132	none	Uqcrq
ENSMUSG00000035891	-0.922679	5.67004	none	Cerk
ENSMUSG00000022322	0.757352	5.66866	none	Shcbp1
ENSMUSG00000035215	0.771214	5.66213	none	Lsm7
ENSMUSG00000037827	-1.94406	5.66079	down	Gm5884
ENSMUSG00000059834	-1.0719	5.65647	down	Sclt1
ENSMUSG00000028975	-1.31693	5.65305	down	Pex14
ENSMUSG00000048756	-0.858242	5.64971	none	Foxo3
ENSMUSG00000027603	-1.01129	5.6494	down	Ggt7
ENSMUSG00000026087	0.61787	5.64805	none	Mrpl30
ENSMUSG00000084159	1.55765	5.64805	up	Gm12696
ENSMUSG00000031447	0.401876	5.64204	none	Lamp1
ENSMUSG00000040713	0.763421	5.64189	none	Creg1
ENSMUSG00000026269	-1.0338	5.6416	down	Rnpepl1
ENSMUSG00000035228	-1.60184	5.63968	down	Ccdc106
ENSMUSG00000029056	-1.16603	5.63921	down	Pank4
ENSMUSG00000022462	0.676793	5.63203	none	Slc38a2
ENSMUSG00000003411	-3.57535	5.62375	down	Rab3b
ENSMUSG00000027613	-0.747465	5.60426	none	Eif6
ENSMUSG00000068706	1.0457	5.59774	up	Gm10250
ENSMUSG00000019731	-0.785543	5.59628	none	Slc35e1
ENSMUSG00000030314	-1.39844	5.59562	down	Atg7
ENSMUSG00000037013	0.883358	5.59562	none	Ss18
ENSMUSG00000071652	-1.35691	5.59285	down	Ints5
ENSMUSG00000087497	1.75508	5.59117	up	2810001G20Rik
ENSMUSG00000113049	5.34913	5.5884	up	Gm48544
ENSMUSG00000032657	-1.12349	5.58353	down	Fam189b
ENSMUSG00000095098	1.59629	5.58074	up	Ccdc85b
ENSMUSG00000048170	1.01154	5.58074	up	Mcmbp
ENSMUSG00000027079	1.52649	5.57688	up	Clp1
ENSMUSG00000017499	0.612572	5.57396	none	Cdc6
ENSMUSG00000046806	2.30242	5.57048	up	Cyren
ENSMUSG00000024785	-0.741412	5.56985	none	Rcl1
ENSMUSG00000023495	-0.489233	5.56915	none	Pcbp4
ENSMUSG00000010406	0.925238	5.56678	none	Mrpl52
ENSMUSG00000099966	2.2329	5.56558	up	2810402E24Rik
ENSMUSG00000032501	1.20592	5.55696	up	Trib1
ENSMUSG00000032383	0.708844	5.55696	none	Ppib
ENSMUSG00000087020	4.80085	5.55695	up	Gm16283
ENSMUSG00000067288	0.8285	5.55695	none	Rps28
ENSMUSG00000057101	-0.846605	5.55599	none	Zfp180
ENSMUSG00000042269	-2.83608	5.55506	down	Fam92b
ENSMUSG00000028478	-0.624154	5.55446	none	Clta
ENSMUSG00000056427	-0.698297	5.55196	none	Slit3
ENSMUSG00000011884	0.810898	5.54585	none	Gltp
ENSMUSG00000044982	1.53872	5.54307	up	Sft2d3
ENSMUSG00000030982	-1.09881	5.5423	down	Vps35l
ENSMUSG00000031708	-0.612539	5.5423	none	Tecr
ENSMUSG00000074274	2.38329	5.53003	up	D930028M14Rik
ENSMUSG00000048897	-1.07545	5.52638	down	Zfp710
ENSMUSG00000053046	-1.16431	5.52562	down	Brsk2
ENSMUSG00000117725	1.34141	5.52462	up	AC165962.1
ENSMUSG00000002983	-1.02212	5.52415	down	Relb
ENSMUSG00000025782	-0.852852	5.51492	none	Taf3
ENSMUSG00000026698	2.81162	5.51292	up	Pigc
ENSMUSG00000039982	-0.910239	5.51189	none	Dtx4
ENSMUSG00000039278	-0.545429	5.49895	none	Pcsk1n
ENSMUSG00000064796	7.91161	5.49576	up	Terc
ENSMUSG00000048440	-1.39198	5.49307	down	Cyp4f16
ENSMUSG00000031865	-0.928315	5.49307	none	Dctn1
ENSMUSG00000009630	0.965541	5.48654	none	Ppp2cb
ENSMUSG00000006599	-0.672115	5.48615	none	Gtf2h1
ENSMUSG00000040688	-1.0286	5.48563	down	Tbl3
ENSMUSG00000027134	-0.829886	5.48012	none	Lpcat4
ENSMUSG00000029125	-0.952184	5.47604	none	Stx18
ENSMUSG00000074811	1.67478	5.47117	up	Hps6
ENSMUSG00000026796	-1.01069	5.46936	down	Fam129b
ENSMUSG00000053483	-1.00837	5.46409	down	Usp21
ENSMUSG00000026473	0.687793	5.46154	none	Glul
ENSMUSG00000032855	-1.30269	5.46128	down	Pkd1
ENSMUSG00000087589	4.88053	5.45473	up	D430040D24Rik
ENSMUSG00000020483	0.540043	5.44944	none	Dynll2
ENSMUSG00000021774	1.09753	5.44842	up	Ube2e1
ENSMUSG00000005469	-0.561494	5.43994	none	Prkaca
ENSMUSG00000020649	0.671425	5.43678	none	Rrm2
ENSMUSG00000067365	0.884872	5.43634	none	Tmem128
ENSMUSG00000071655	-0.652379	5.43342	none	Ubxn1
ENSMUSG00000003527	-1.46058	5.42442	down	Ess2
ENSMUSG00000020733	-0.895908	5.42341	none	Slc9a3r1
ENSMUSG00000081281	1.9628	5.41987	up	Gm6274
ENSMUSG00000034189	-0.800178	5.41783	none	Hsdl1
ENSMUSG00000045349	1.2482	5.4152	up	Sh2d5
ENSMUSG00000000134	-0.689675	5.40916	none	Tfe3
ENSMUSG00000022658	1.53496	5.40824	up	Tagln3
ENSMUSG00000013833	-0.873965	5.40737	none	Med16
ENSMUSG00000003299	-0.925897	5.40348	none	Mrpl4
ENSMUSG00000028967	1.15597	5.40326	up	Errfi1
ENSMUSG00000035561	1.4084	5.40258	up	Aldh1b1
ENSMUSG00000041936	-0.538942	5.39984	none	Agrn
ENSMUSG00000108461	2.53764	5.3983	up	AV356131
ENSMUSG00000085622	1.8089	5.3981	up	3110056K07Rik
ENSMUSG00000025509	-0.771012	5.39708	none	Pnpla2
ENSMUSG00000037465	0.439401	5.39572	none	Klf10
ENSMUSG00000074277	-2.07602	5.39366	down	Phldb3
ENSMUSG00000055670	-1.43449	5.39293	down	Zzef1
ENSMUSG00000055067	-1.09762	5.38926	down	Smyd3
ENSMUSG00000064210	-0.812992	5.38915	none	Ano6
ENSMUSG00000051483	1.40764	5.38687	up	Cbr1
ENSMUSG00000046574	-0.874624	5.38357	none	Prr12
ENSMUSG00000025920	-1.00356	5.37477	down	Stau2
ENSMUSG00000023143	-1.36551	5.37088	down	Nagpa
ENSMUSG00000050751	-1.28469	5.36982	down	Pgbd5
ENSMUSG00000021140	-1.02272	5.36976	down	Pcnx
ENSMUSG00000038323	1.63061	5.36564	up	1700066M21Rik
ENSMUSG00000050891	0.879776	5.36094	none	Tatdn1
ENSMUSG00000085175	3.76731	5.35884	up	Gm11423
ENSMUSG00000005656	1.2034	5.35872	up	Snx6
ENSMUSG00000046058	1.87683	5.3587	up	Eid2
ENSMUSG00000058230	-0.914162	5.35646	none	Arhgap35
ENSMUSG00000074758	2.22381	5.34608	up	Gm5535
ENSMUSG00000041229	-1.32044	5.34021	down	Phf8
ENSMUSG00000026213	-1.45852	5.33014	down	Stk11ip
ENSMUSG00000063146	-0.941983	5.32769	none	Clip2
ENSMUSG00000038462	0.80955	5.32413	none	Uqcrfs1
ENSMUSG00000054091	0.871213	5.32232	none	1810037I17Rik
ENSMUSG00000030530	-0.597514	5.32232	none	Furin
ENSMUSG00000070802	2.5254	5.32232	up	Pnmal2
ENSMUSG00000113440	7.87954	5.31719	up	Gm46404
ENSMUSG00000040396	0.849996	5.30948	none	Abhd13
ENSMUSG00000017765	-0.858756	5.30393	none	Slc12a4
ENSMUSG00000069662	0.739089	5.30199	none	Marcks
ENSMUSG00000053580	-0.977413	5.30192	none	Tanc2
ENSMUSG00000039220	-0.416693	5.30022	none	Ppp1r10
ENSMUSG00000024290	-0.939154	5.299	none	Rock1
ENSMUSG00000031487	-1.07272	5.29809	down	Brf2
ENSMUSG00000051786	-1.09394	5.29488	down	Tubgcp6
ENSMUSG00000026047	0.997296	5.29435	none	Kdelc1
ENSMUSG00000108738	2.29959	5.29275	up	Gm44777
ENSMUSG00000015932	0.820915	5.29086	none	Dstn
ENSMUSG00000024121	-0.628453	5.29014	none	Atp6v0c
ENSMUSG00000020941	-1.46894	5.28768	down	Map3k14
ENSMUSG00000019920	1.16295	5.2844	up	Lims1
ENSMUSG00000101188	0.861407	5.28096	none	Eif4a-ps4
ENSMUSG00000028931	-1.18113	5.2791	down	Kcnab2
ENSMUSG00000003644	-0.933117	5.27591	none	Rps6ka1
ENSMUSG00000026356	0.561072	5.27441	none	Dars
ENSMUSG00000040429	2.47124	5.27441	up	Mterf1a
ENSMUSG00000092203	0.519708	5.27333	none	1110038B12Rik
ENSMUSG00000057561	0.663623	5.26913	none	Eif1a
ENSMUSG00000097638	5.47018	5.2687	up	Carlr
ENSMUSG00000042688	0.881346	5.26332	none	Mapk6
ENSMUSG00000035506	-1.58712	5.26233	down	Slc12a8
ENSMUSG00000052423	-0.805734	5.25943	none	B4galt3
ENSMUSG00000035048	1.16033	5.25744	up	Anapc13
ENSMUSG00000023882	1.66322	5.25182	up	Zfp54
ENSMUSG00000053358	2.93915	5.24347	up	Gm9905
ENSMUSG00000003436	-2.40144	5.24088	down	Dll3
ENSMUSG00000055612	1.00265	5.23944	up	Cdca7
ENSMUSG00000061479	0.60459	5.23677	none	Snrpa
ENSMUSG00000031517	-7.8041	5.23382	down	Gpm6a
ENSMUSG00000024163	-0.589779	5.23298	none	Mapk8ip3
ENSMUSG00000006818	0.553183	5.23041	none	Sod2
ENSMUSG00000039770	0.750135	5.22893	none	Ypel5
ENSMUSG00000029578	-0.641906	5.22755	none	Wipi2
ENSMUSG00000001521	-1.19099	5.22325	down	Tulp3
ENSMUSG00000057841	0.531154	5.222	none	Rpl32
ENSMUSG00000062300	-1.03573	5.2189	down	Nectin2
ENSMUSG00000054256	0.754943	5.21866	none	Msi1
ENSMUSG00000024570	-1.24007	5.21662	down	Rbfa
ENSMUSG00000078974	1.03725	5.21662	up	Sec61g
ENSMUSG00000030980	1.00424	5.21558	up	Knop1
ENSMUSG00000019087	-0.601196	5.21164	none	Atp6ap1
ENSMUSG00000040929	-1.04916	5.2104	down	Rfx3
ENSMUSG00000053297	-1.8171	5.20386	down	AI854703
ENSMUSG00000001891	0.832784	5.20129	none	Ugp2
ENSMUSG00000029571	0.863215	5.20041	none	Tmem106b
ENSMUSG00000048550	1.63251	5.19971	up	Thnsl1
ENSMUSG00000108310	2.5839	5.19854	up	Gm44712
ENSMUSG00000009291	-0.928314	5.19598	none	Pttg1ip
ENSMUSG00000026917	-0.587965	5.19398	none	Wdr5
ENSMUSG00000081195	1.59168	5.19161	up	Rhox2-ps
ENSMUSG00000031628	0.673546	5.1912	none	Casp3
ENSMUSG00000014077	1.04343	5.18986	up	Chp1
ENSMUSG00000106847	1.1493	5.18782	up	Peg13
ENSMUSG00000020737	0.847837	5.18661	none	Jpt1
ENSMUSG00000021244	-0.843518	5.18541	none	Ylpm1
ENSMUSG00000003031	0.62383	5.18541	none	Cdkn1b
ENSMUSG00000033184	-0.730937	5.18386	none	Tmed7
ENSMUSG00000096221	3.03781	5.18176	up	1500002C15Rik
ENSMUSG00000020895	0.914723	5.17527	none	Tmem107
ENSMUSG00000041241	-0.812445	5.16772	none	Mul1
ENSMUSG00000009621	-0.877411	5.16437	none	Vav2
ENSMUSG00000024665	-0.692732	5.16332	none	Fads2
ENSMUSG00000030895	-1.78514	5.15486	down	Hpx
ENSMUSG00000064105	-1.37152	5.15118	down	Cnnm2
ENSMUSG00000047719	-0.929172	5.14523	none	Ubiad1
ENSMUSG00000031749	-1.08943	5.14379	down	St3gal2
ENSMUSG00000020255	0.864803	5.14015	none	D10Wsu102e
ENSMUSG00000046034	-0.91543	5.13893	none	Otulin
ENSMUSG00000019710	0.950515	5.13011	none	Mrpl24
ENSMUSG00000050912	0.852526	5.12757	none	Tmem123
ENSMUSG00000064194	2.11265	5.1263	up	Zfp936
ENSMUSG00000118008	2.80132	5.12511	up	AC132253.2
ENSMUSG00000002221	-1.25117	5.12449	down	Paxip1
ENSMUSG00000020075	0.677386	5.12368	none	Ddx21
ENSMUSG00000003153	0.520551	5.12295	none	Slc2a3
ENSMUSG00000085282	1.45534	5.12183	up	Gm15663
ENSMUSG00000074738	1.71028	5.10965	up	Fndc10
ENSMUSG00000079659	0.96982	5.10793	none	Tmem243
ENSMUSG00000001025	1.06296	5.10793	up	S100a6
ENSMUSG00000041353	1.5538	5.10793	up	Tmem29
ENSMUSG00000005973	0.921088	5.10208	none	Rcn1
ENSMUSG00000045248	-0.731108	5.09319	none	Med26
ENSMUSG00000036352	-0.804503	5.09168	none	Ubac1
ENSMUSG00000064215	1.25494	5.08846	up	Ifi27
ENSMUSG00000064372	0.852684	5.08667	none	mt-Tp
ENSMUSG00000060376	-1.72516	5.08429	down	Bckdha
ENSMUSG00000018548	-0.980839	5.08067	none	Trim37
ENSMUSG00000020547	0.558385	5.0754	none	Bzw2
ENSMUSG00000074576	1.33305	5.07064	up	Mocs3
ENSMUSG00000026670	1.06093	5.06912	up	Uap1
ENSMUSG00000027601	0.789515	5.06602	none	Mtfr1
ENSMUSG00000032480	-0.833153	5.06483	none	Dhx30
ENSMUSG00000048070	2.06939	5.06277	up	Pirt
ENSMUSG00000034006	-1.20611	5.06171	down	Pqlc1
ENSMUSG00000037628	1.50545	5.05715	up	Cdkn3
ENSMUSG00000020402	0.558817	5.05435	none	Vdac1
ENSMUSG00000022706	0.664741	5.04945	none	Mrpl40
ENSMUSG00000022881	1.08518	5.04181	up	Rfc4
ENSMUSG00000031818	-0.505817	5.04181	none	Cox4i1
ENSMUSG00000038274	0.538848	5.04168	none	Fau
ENSMUSG00000031297	1.09124	5.04112	up	Slc7a3
ENSMUSG00000104684	7.79817	5.04081	up	5430427N15Rik
ENSMUSG00000063800	0.94319	5.03936	none	Prpf38a
ENSMUSG00000038736	0.640874	5.03936	none	Nudcd1
ENSMUSG00000030839	-1.63236	5.03437	down	Sergef
ENSMUSG00000036391	-0.742613	5.03371	none	Sec24a
ENSMUSG00000038542	-0.859223	5.03012	none	Pcid2
ENSMUSG00000090862	0.596791	5.02948	none	Rps13
ENSMUSG00000075266	1.09697	5.02885	up	Cenpw
ENSMUSG00000026991	-0.715653	5.02861	none	Pkp4
ENSMUSG00000031706	-0.908461	5.02669	none	Rfx1
ENSMUSG00000031432	0.723674	5.02591	none	Prps1
ENSMUSG00000025495	-0.967904	5.02591	none	Ptdss2
ENSMUSG00000109015	7.83243	5.02591	up	Gm31024
ENSMUSG00000030649	-0.895168	5.02591	none	Anapc15
ENSMUSG00000020163	1.02489	5.02388	up	Uqcr11
ENSMUSG00000021775	-0.891517	5.01857	none	Nr1d2
ENSMUSG00000021177	-1.06374	5.01547	down	Tdp1
ENSMUSG00000056216	0.770482	5.01421	none	Cebpg
ENSMUSG00000055720	-0.990777	5.00979	none	Ubl7
ENSMUSG00000025927	2.16956	5.00906	up	Tfap2b
ENSMUSG00000025353	0.80505	5.00752	none	Ormdl2
ENSMUSG00000032278	-5.50801	5.00636	down	Paqr5
[truncated: 12,941 more rows]
